# Supplementary material for: Atomically dispersed golds on degradable zero-valent copper nanocubes augment oxygen driven Fenton-like reaction for effective orthotopic tumor therapy
Source: Nat Commun. 2022 Dec 15;13:7772. doi: 10.1038/s41467-022-35515-8 (PMC9755215; doi:10.1038/s41467-022-35515-8)
Supplement: Supplementary file 4 — Source Data [file 41467_2022_35515_MOESM4_ESM.xlsx]

## Sheet: Fig. 1b
			Absorbance
			Cu	Au0.02Cu0.98	Au0.05Cu0.95	Au0.1Cu0.9	Au0.5Cu0.5	Au
		Wavelength (nm)
		900	0.1125	0.22886	0.19065	0.20918	0.25676	0.02646
		899	0.1125	0.22886	0.19065	0.20918	0.25676	0.02646
		898	0.1125	0.22886	0.19065	0.20918	0.25676	0.02646
		897	0.1125	0.23051	0.19424	0.20918	0.26126	0.02646
		896	0.11667	0.23051	0.19424	0.20918	0.26126	0.02646
		895	0.11667	0.23217	0.19424	0.20918	0.26126	0.02646
		894	0.11667	0.23217	0.19424	0.20918	0.26126	0.02646
		893	0.11667	0.23383	0.19424	0.21429	0.26577	0.02646
		892	0.11667	0.23383	0.19784	0.21429	0.26577	0.02646
		891	0.11667	0.23549	0.19784	0.21429	0.26577	0.02646
		890	0.11667	0.23549	0.19784	0.21429	0.26577	0.02646
		889	0.12083	0.23549	0.19784	0.21429	0.26577	0.02646
		888	0.12083	0.23715	0.19784	0.21429	0.27027	0.02646
		887	0.12083	0.23715	0.20144	0.21939	0.27027	0.02646
		886	0.12083	0.23881	0.20144	0.21939	0.27027	0.02646
		885	0.12083	0.23881	0.20144	0.21939	0.27027	0.02646
		884	0.12083	0.24046	0.20144	0.21939	0.27027	0.02646
		883	0.12083	0.24046	0.20144	0.21939	0.27477	0.02646
		882	0.125	0.24046	0.20504	0.21939	0.27477	0.02646
		881	0.125	0.24212	0.20504	0.22449	0.27477	0.02646
		880	0.125	0.24212	0.20504	0.22449	0.27477	0.02646
		879	0.125	0.24378	0.20504	0.22449	0.27928	0.02646
		878	0.125	0.24378	0.20863	0.22449	0.27928	0.03175
		877	0.125	0.24544	0.20863	0.22449	0.27928	0.03175
		876	0.12917	0.24544	0.20863	0.22959	0.27928	0.03175
		875	0.12917	0.2471	0.20863	0.22959	0.28378	0.03175
		874	0.12917	0.2471	0.20863	0.22959	0.28378	0.03175
		873	0.12917	0.24876	0.21223	0.22959	0.28378	0.03175
		872	0.12917	0.24876	0.21223	0.22959	0.28378	0.03175
		871	0.12917	0.25041	0.21223	0.22959	0.28829	0.03175
		870	0.13333	0.25041	0.21223	0.23469	0.28829	0.03175
		869	0.13333	0.25207	0.21583	0.23469	0.28829	0.03175
		868	0.13333	0.25207	0.21583	0.23469	0.28829	0.03175
		867	0.13333	0.25373	0.21583	0.23469	0.28829	0.03175
		866	0.13333	0.25373	0.21583	0.23469	0.29279	0.03175
		865	0.1375	0.25539	0.21583	0.2398	0.29279	0.03175
		864	0.1375	0.25539	0.21942	0.2398	0.29279	0.03175
		863	0.1375	0.25705	0.21942	0.2398	0.29279	0.03175
		862	0.1375	0.25705	0.21942	0.2398	0.2973	0.03175
		861	0.1375	0.25871	0.21942	0.2398	0.2973	0.03175
		860	0.1375	0.25871	0.22302	0.2398	0.2973	0.03175
		859	0.14167	0.26036	0.22302	0.2449	0.2973	0.03175
		858	0.14167	0.26036	0.22302	0.2449	0.3018	0.03175
		857	0.14167	0.26202	0.22302	0.2449	0.3018	0.03704
		856	0.14167	0.26202	0.22662	0.2449	0.3018	0.03704
		855	0.14167	0.26368	0.22662	0.2449	0.30631	0.03704
		854	0.14583	0.26368	0.22662	0.25	0.30631	0.03704
		853	0.14583	0.26534	0.22662	0.25	0.30631	0.03704
		852	0.14583	0.26534	0.23022	0.25	0.30631	0.03704
		851	0.14583	0.267	0.23022	0.25	0.31081	0.03704
		850	0.14583	0.267	0.23022	0.25	0.31081	0.03704
		849	0.14583	0.26866	0.23022	0.2551	0.31081	0.03704
		848	0.15	0.26866	0.23381	0.2551	0.31081	0.03704
		847	0.15	0.27032	0.23381	0.2551	0.31532	0.03704
		846	0.15	0.27032	0.23381	0.2551	0.31532	0.03704
		845	0.15	0.27197	0.23381	0.2551	0.31532	0.03704
		844	0.15	0.27197	0.23741	0.2602	0.31982	0.03704
		843	0.15417	0.27363	0.23741	0.2602	0.31982	0.03704
		842	0.15417	0.27363	0.23741	0.2602	0.31982	0.03704
		841	0.15417	0.27529	0.23741	0.2602	0.32432	0.03704
		840	0.15417	0.27529	0.24101	0.2602	0.32432	0.03704
		839	0.15417	0.27695	0.24101	0.26531	0.32432	0.03704
		838	0.15833	0.27695	0.24101	0.26531	0.32883	0.04233
		837	0.15833	0.27861	0.24101	0.26531	0.32883	0.04233
		836	0.15833	0.27861	0.2446	0.26531	0.32883	0.04233
		835	0.15833	0.28027	0.2446	0.26531	0.32883	0.04233
		834	0.1625	0.28027	0.2446	0.27041	0.33333	0.04233
		833	0.1625	0.28192	0.2446	0.27041	0.33333	0.04233
		832	0.1625	0.28358	0.2482	0.27041	0.33333	0.04233
		831	0.1625	0.28358	0.2482	0.27041	0.33784	0.04233
		830	0.1625	0.28524	0.2482	0.27551	0.33784	0.04233
		829	0.16667	0.28524	0.2518	0.27551	0.33784	0.04233
		828	0.16667	0.2869	0.2518	0.27551	0.33784	0.04233
		827	0.16667	0.2869	0.2518	0.27551	0.34234	0.04233
		826	0.16667	0.28856	0.2518	0.27551	0.34234	0.04233
		825	0.16667	0.28856	0.2554	0.28061	0.34685	0.04762
		824	0.17083	0.29022	0.2554	0.28061	0.34685	0.04762
		823	0.17083	0.29022	0.2554	0.28061	0.34685	0.04762
		822	0.17083	0.29187	0.2554	0.28061	0.35135	0.04762
		821	0.17083	0.29353	0.25899	0.28571	0.35135	0.04762
		820	0.175	0.29353	0.25899	0.28571	0.35135	0.04762
		819	0.175	0.29519	0.25899	0.28571	0.35135	0.04762
		818	0.175	0.29519	0.26259	0.28571	0.35586	0.04762
		817	0.175	0.29685	0.26259	0.28571	0.35586	0.04762
		816	0.175	0.29685	0.26259	0.29082	0.35586	0.04762
		815	0.17917	0.29851	0.26259	0.29082	0.36036	0.04762
		814	0.17917	0.30017	0.26619	0.29082	0.36036	0.04762
		813	0.17917	0.30017	0.26619	0.29082	0.36036	0.04762
		812	0.17917	0.30182	0.26619	0.29592	0.36486	0.04762
		811	0.18333	0.30182	0.26978	0.29592	0.36486	0.04762
		810	0.18333	0.30348	0.26978	0.29592	0.36486	0.05291
		809	0.18333	0.30348	0.26978	0.29592	0.36937	0.05291
		808	0.18333	0.30514	0.26978	0.30102	0.36937	0.05291
		807	0.18333	0.3068	0.27338	0.30102	0.36937	0.05291
		806	0.1875	0.3068	0.27338	0.30102	0.37387	0.05291
		805	0.1875	0.30846	0.27338	0.30102	0.37387	0.05291
		804	0.1875	0.30846	0.27698	0.30612	0.37387	0.05291
		803	0.1875	0.31012	0.27698	0.30612	0.37838	0.05291
		802	0.19167	0.31012	0.27698	0.30612	0.37838	0.05291
		801	0.19167	0.31177	0.27698	0.30612	0.38288	0.05291
		800	0.19167	0.31343	0.28058	0.31122	0.38288	0.05291
		799	0.19167	0.31343	0.28058	0.31122	0.38288	0.05291
		798	0.19583	0.31509	0.28058	0.31122	0.38739	0.05291
		797	0.19583	0.31509	0.28417	0.31122	0.38739	0.05291
		796	0.19583	0.31675	0.28417	0.31633	0.38739	0.05291
		795	0.19583	0.31841	0.28417	0.31633	0.39189	0.05291
		794	0.2	0.31841	0.28777	0.31633	0.39189	0.0582
		793	0.2	0.32007	0.28777	0.31633	0.39189	0.0582
		792	0.2	0.32007	0.28777	0.32143	0.3964	0.0582
		791	0.2	0.32172	0.29137	0.32143	0.3964	0.0582
		790	0.20417	0.32338	0.29137	0.32143	0.3964	0.0582
		789	0.20417	0.32338	0.29137	0.32653	0.4009	0.0582
		788	0.20417	0.32504	0.29137	0.32653	0.4009	0.0582
		787	0.20417	0.32504	0.29496	0.32653	0.40541	0.0582
		786	0.20833	0.3267	0.29496	0.32653	0.40541	0.0582
		785	0.20833	0.32836	0.29496	0.33163	0.40541	0.0582
		784	0.20833	0.32836	0.29856	0.33163	0.40991	0.0582
		783	0.20833	0.33002	0.29856	0.33163	0.40991	0.0582
		782	0.2125	0.33167	0.29856	0.33673	0.41441	0.0582
		781	0.2125	0.33167	0.30216	0.33673	0.41441	0.0582
		780	0.2125	0.33333	0.30216	0.33673	0.41441	0.0582
		779	0.21667	0.33499	0.30216	0.33673	0.41892	0.0582
		778	0.21667	0.33499	0.30576	0.34184	0.41892	0.06349
		777	0.21667	0.33665	0.30576	0.34184	0.42342	0.06349
		776	0.21667	0.33831	0.30576	0.34184	0.42342	0.06349
		775	0.22083	0.33831	0.30935	0.34694	0.42342	0.06349
		774	0.22083	0.33997	0.30935	0.34694	0.42793	0.06349
		773	0.22083	0.34163	0.30935	0.34694	0.42793	0.06349
		772	0.22083	0.34163	0.31295	0.34694	0.43243	0.06349
		771	0.225	0.34328	0.31295	0.35204	0.43243	0.06349
		770	0.225	0.34494	0.31295	0.35204	0.43243	0.06349
		769	0.225	0.3466	0.31655	0.35204	0.43694	0.06349
		768	0.22917	0.3466	0.31655	0.35714	0.43694	0.06349
		767	0.22917	0.34826	0.31655	0.35714	0.44144	0.06349
		766	0.22917	0.34992	0.32014	0.35714	0.44144	0.06349
		765	0.23333	0.35158	0.32014	0.35714	0.44144	0.06349
		764	0.23333	0.35158	0.32014	0.36224	0.44595	0.06349
		763	0.23333	0.35323	0.32374	0.36224	0.44595	0.06349
		762	0.23333	0.35489	0.32374	0.36224	0.45045	0.06349
		761	0.2375	0.35655	0.32734	0.36735	0.45045	0.06349
		760	0.2375	0.35655	0.32734	0.36735	0.45045	0.06349
		759	0.2375	0.35821	0.32734	0.36735	0.45495	0.06878
		758	0.2375	0.35987	0.33094	0.37245	0.45495	0.06878
		757	0.24167	0.36153	0.33094	0.37245	0.45495	0.06878
		756	0.24167	0.36318	0.33453	0.37245	0.45946	0.06878
		755	0.24167	0.36484	0.33453	0.37755	0.45946	0.06878
		754	0.24583	0.3665	0.33453	0.37755	0.46396	0.06878
		753	0.24583	0.3665	0.33813	0.37755	0.46396	0.06878
		752	0.25	0.36816	0.33813	0.38265	0.46847	0.06878
		751	0.25	0.36982	0.34173	0.38265	0.46847	0.06878
		750	0.25	0.37148	0.34173	0.38265	0.47297	0.06878
		749	0.25417	0.37313	0.34532	0.38776	0.47297	0.06878
		748	0.25417	0.37479	0.34532	0.38776	0.47297	0.06878
		747	0.25417	0.37645	0.34892	0.39286	0.47748	0.06878
		746	0.25833	0.37811	0.34892	0.39286	0.47748	0.06878
		745	0.25833	0.37977	0.35252	0.39286	0.48198	0.06878
		744	0.25833	0.38143	0.35252	0.39796	0.48198	0.06878
		743	0.2625	0.38308	0.35612	0.39796	0.48649	0.06878
		742	0.2625	0.38474	0.35612	0.39796	0.48649	0.07407
		741	0.2625	0.3864	0.35612	0.40306	0.49099	0.07407
		740	0.26667	0.38806	0.35971	0.40306	0.49099	0.07407
		739	0.26667	0.38972	0.35971	0.40816	0.4955	0.07407
		738	0.26667	0.39138	0.36331	0.40816	0.4955	0.07407
		737	0.27083	0.39303	0.36331	0.40816	0.5	0.07407
		736	0.27083	0.39469	0.36691	0.41327	0.5	0.07407
		735	0.275	0.39635	0.36691	0.41327	0.5045	0.07407
		734	0.275	0.39801	0.3705	0.41327	0.5045	0.07407
		733	0.275	0.40133	0.3705	0.41837	0.50901	0.07407
		732	0.27917	0.40299	0.3741	0.41837	0.50901	0.07407
		731	0.27917	0.40464	0.3741	0.42347	0.51351	0.07407
		730	0.28333	0.4063	0.3777	0.42347	0.51351	0.07407
		729	0.28333	0.40796	0.3777	0.42347	0.51802	0.07407
		728	0.28333	0.40962	0.38129	0.42857	0.52252	0.07407
		727	0.2875	0.41294	0.38129	0.42857	0.52252	0.07407
		726	0.2875	0.41459	0.38489	0.43367	0.52703	0.07937
		725	0.29167	0.41625	0.38489	0.43367	0.52703	0.07937
		724	0.29167	0.41791	0.38849	0.43367	0.53153	0.07937
		723	0.29583	0.42123	0.38849	0.43878	0.53153	0.07937
		722	0.29583	0.42289	0.39209	0.43878	0.53604	0.07937
		721	0.29583	0.42454	0.39568	0.44388	0.53604	0.07937
		720	0.3	0.42786	0.39568	0.44388	0.54054	0.07937
		719	0.3	0.42952	0.39928	0.44898	0.54505	0.07937
		718	0.30417	0.43118	0.39928	0.44898	0.54505	0.07937
		717	0.30417	0.43284	0.40288	0.44898	0.54955	0.07937
		716	0.30833	0.43615	0.40288	0.45408	0.54955	0.07937
		715	0.30833	0.43781	0.40647	0.45408	0.55405	0.07937
		714	0.3125	0.44113	0.41007	0.45918	0.55856	0.07937
		713	0.3125	0.44279	0.41007	0.45918	0.55856	0.07937
		712	0.31667	0.44444	0.41367	0.46429	0.56306	0.07937
		711	0.31667	0.44776	0.41367	0.46429	0.56757	0.08466
		710	0.32083	0.44942	0.41727	0.46939	0.56757	0.08466
		709	0.32083	0.45274	0.42086	0.46939	0.57207	0.08466
		708	0.325	0.45439	0.42086	0.47449	0.57207	0.08466
		707	0.325	0.45605	0.42446	0.47449	0.57658	0.08466
		706	0.325	0.45937	0.42446	0.47449	0.58108	0.08466
		705	0.32917	0.46103	0.42806	0.47959	0.58108	0.08466
		704	0.33333	0.46434	0.43165	0.47959	0.58559	0.08466
		703	0.33333	0.466	0.43165	0.48469	0.59009	0.08466
		702	0.3375	0.46932	0.43525	0.48469	0.59459	0.08466
		701	0.3375	0.47098	0.43885	0.4898	0.59459	0.08466
		700	0.34167	0.4743	0.43885	0.4898	0.5991	0.08995
		699	0.34167	0.47595	0.44245	0.4949	0.6036	0.08995
		698	0.34583	0.47927	0.44604	0.4949	0.6036	0.08995
		697	0.34583	0.48093	0.44604	0.5	0.60811	0.08995
		696	0.35	0.48425	0.44964	0.5	0.61261	0.08995
		695	0.35	0.4859	0.45324	0.5051	0.61712	0.08995
		694	0.35417	0.48922	0.45324	0.5051	0.61712	0.08995
		693	0.35833	0.49254	0.45683	0.5102	0.62162	0.08995
		692	0.35833	0.4942	0.46043	0.51531	0.62613	0.08995
		691	0.3625	0.49751	0.46403	0.51531	0.62613	0.08995
		690	0.3625	0.49917	0.46403	0.52041	0.63063	0.08995
		689	0.36667	0.50249	0.46763	0.52041	0.63514	0.09524
		688	0.37083	0.50415	0.47122	0.52551	0.63964	0.09524
		687	0.37083	0.50746	0.47122	0.52551	0.63964	0.09524
		686	0.375	0.51078	0.47482	0.53061	0.64414	0.09524
		685	0.375	0.51244	0.47842	0.53571	0.64865	0.09524
		684	0.37917	0.51575	0.47842	0.53571	0.65315	0.09524
		683	0.38333	0.51741	0.48201	0.54082	0.65766	0.09524
		682	0.38333	0.52073	0.48561	0.54082	0.66216	0.09524
		681	0.3875	0.52405	0.48921	0.54592	0.66216	0.09524
		680	0.39167	0.5257	0.48921	0.54592	0.66667	0.10053
		679	0.39167	0.52902	0.49281	0.55102	0.67117	0.10053
		678	0.39583	0.53234	0.4964	0.55612	0.67568	0.10053
		677	0.4	0.534	0.5	0.55612	0.68018	0.10053
		676	0.4	0.53731	0.5036	0.56122	0.68468	0.10053
		675	0.40417	0.54063	0.5036	0.56633	0.68919	0.10053
		674	0.40833	0.54395	0.50719	0.56633	0.68919	0.10053
		673	0.4125	0.54561	0.51079	0.57143	0.69369	0.10053
		672	0.4125	0.54892	0.51439	0.57653	0.6982	0.10053
		671	0.41667	0.55224	0.51439	0.57653	0.7027	0.10582
		670	0.42083	0.5539	0.51799	0.58163	0.70721	0.10582
		669	0.425	0.55721	0.52158	0.58673	0.71171	0.10582
		668	0.425	0.56053	0.52518	0.58673	0.71622	0.10582
		667	0.42917	0.56219	0.52518	0.59184	0.72072	0.10582
		666	0.43333	0.56551	0.52878	0.59694	0.72523	0.10582
		665	0.4375	0.56882	0.53237	0.60204	0.72973	0.10582
		664	0.44167	0.57048	0.53597	0.60204	0.73423	0.10582
		663	0.44167	0.5738	0.53957	0.60714	0.73874	0.11111
		662	0.44583	0.57711	0.53957	0.61224	0.74324	0.11111
		661	0.45	0.57877	0.54317	0.61735	0.74775	0.11111
		660	0.45417	0.58209	0.54676	0.61735	0.75225	0.11111
		659	0.45833	0.58375	0.55036	0.62245	0.75676	0.11111
		658	0.4625	0.58706	0.55036	0.62755	0.76126	0.11111
		657	0.4625	0.59038	0.55396	0.63265	0.76577	0.11111
		656	0.46667	0.59204	0.55755	0.63776	0.77027	0.11111
		655	0.47083	0.59536	0.56115	0.64286	0.77477	0.1164
		654	0.475	0.59701	0.56115	0.64286	0.77928	0.1164
		653	0.47917	0.60033	0.56475	0.64796	0.78378	0.1164
		652	0.48333	0.60199	0.56835	0.65306	0.79279	0.1164
		651	0.4875	0.60365	0.57194	0.65816	0.7973	0.1164
		650	0.49167	0.60697	0.57194	0.66327	0.8018	0.1164
		649	0.49583	0.60862	0.57554	0.66837	0.80631	0.12169
		648	0.5	0.61194	0.57914	0.67347	0.81081	0.12169
		647	0.50417	0.6136	0.57914	0.67857	0.81532	0.12169
		646	0.50833	0.61526	0.58273	0.68367	0.81982	0.12169
		645	0.5125	0.61857	0.58633	0.68878	0.82432	0.12169
		644	0.51667	0.62023	0.58993	0.69388	0.82883	0.12169
		643	0.525	0.62189	0.58993	0.69898	0.83784	0.12698
		642	0.52917	0.62355	0.59353	0.70408	0.84234	0.12698
		641	0.53333	0.62687	0.59712	0.70918	0.84685	0.12698
		640	0.5375	0.62852	0.59712	0.71429	0.85135	0.12698
		639	0.54167	0.63018	0.60072	0.71939	0.85586	0.12698
		638	0.54583	0.6335	0.60432	0.72449	0.86036	0.13228
		637	0.55417	0.63516	0.60791	0.72959	0.86486	0.13228
		636	0.55833	0.63682	0.60791	0.73469	0.86937	0.13228
		635	0.5625	0.64013	0.61151	0.7398	0.87838	0.13228
		634	0.57083	0.64179	0.61511	0.7449	0.88288	0.13757
		633	0.575	0.64345	0.61871	0.7551	0.88739	0.13757
		632	0.57917	0.64677	0.6223	0.7602	0.89189	0.13757
		631	0.5875	0.64842	0.6259	0.76531	0.8964	0.13757
		630	0.59167	0.65174	0.6295	0.77041	0.9009	0.14286
		629	0.6	0.6534	0.63309	0.77551	0.90541	0.14286
		628	0.60417	0.65672	0.63309	0.78061	0.90991	0.14286
		627	0.6125	0.66003	0.64029	0.79082	0.91441	0.14815
		626	0.61667	0.66335	0.64388	0.79592	0.91892	0.14815
		625	0.625	0.66667	0.64748	0.80102	0.92342	0.14815
		624	0.62917	0.66998	0.65108	0.80612	0.92793	0.15344
		623	0.6375	0.6733	0.65468	0.81633	0.93243	0.15344
		622	0.64583	0.67662	0.66187	0.82143	0.93694	0.15344
		621	0.65	0.68159	0.66547	0.82653	0.94144	0.15873
		620	0.65833	0.68491	0.66906	0.83163	0.94595	0.15873
		619	0.66667	0.68988	0.67626	0.84184	0.95045	0.16402
		618	0.675	0.69486	0.68345	0.84694	0.95495	0.16402
		617	0.68333	0.69983	0.68705	0.85204	0.95946	0.16931
		616	0.69167	0.70647	0.69424	0.86224	0.96396	0.16931
		615	0.7	0.71144	0.70144	0.86735	0.96847	0.1746
		614	0.70833	0.71808	0.70863	0.87245	0.96847	0.1746
		613	0.71667	0.72471	0.71583	0.88265	0.97297	0.17989
		612	0.725	0.733	0.72662	0.88776	0.97748	0.17989
		611	0.73333	0.73964	0.73381	0.89286	0.97748	0.18519
		610	0.74167	0.74793	0.7446	0.90306	0.98198	0.18519
		609	0.75417	0.75622	0.7518	0.90816	0.98649	0.19048
		608	0.7625	0.76617	0.76259	0.91327	0.98649	0.19577
		607	0.77083	0.77612	0.77338	0.92347	0.99099	0.19577
		606	0.78333	0.78607	0.78417	0.92857	0.99099	0.20106
		605	0.79167	0.79602	0.79856	0.93367	0.9955	0.20635
		604	0.80417	0.80763	0.80935	0.93878	0.9955	0.21164
		603	0.8125	0.81924	0.82014	0.94898	0.9955	0.21164
		602	0.825	0.8325	0.83453	0.95408	0.9955	0.21693
		601	0.83333	0.84245	0.84173	0.95918	0.9955	0.22222
		600	0.84583	0.84743	0.84532	0.96429	1	0.22751
		599	0.85833	0.85738	0.85252	0.96939	1	0.2328
		598	0.87083	0.86899	0.86691	0.97959	1	0.24339
		597	0.88333	0.88391	0.88129	0.97959	1	0.24868
		596	0.89583	0.89718	0.89568	0.98469	1	0.25397
		595	0.90417	0.91045	0.91007	0.9898	0.9955	0.25926
		594	0.91667	0.92371	0.92446	0.9949	0.9955	0.26455
		593	0.925	0.93698	0.93885	0.9949	0.99099	0.26984
		592	0.9375	0.94859	0.94964	0.9949	0.99099	0.27513
		591	0.94583	0.9602	0.96403	1	0.98649	0.28042
		590	0.95833	0.97181	0.97122	1	0.98198	0.29101
		589	0.96667	0.9801	0.98201	1	0.97748	0.2963
		588	0.975	0.98839	0.98921	1	0.97297	0.30159
		587	0.97917	0.99337	0.99281	1	0.96847	0.31217
		586	0.9875	0.99668	0.9964	0.9949	0.96396	0.31746
		585	0.99167	1	1	0.9949	0.95946	0.32804
		584	0.99583	1	1	0.9898	0.95495	0.33333
		583	1	0.99834	0.9964	0.9898	0.94595	0.34392
		582	1	0.99502	0.99281	0.98469	0.94144	0.3545
		581	1	0.98839	0.98561	0.97449	0.93243	0.36508
		580	1	0.98176	0.97842	0.96939	0.92793	0.37566
		579	0.99583	0.97347	0.97122	0.96429	0.91892	0.38624
		578	0.99583	0.96352	0.96043	0.95408	0.90991	0.39683
		577	0.9875	0.95191	0.94964	0.94898	0.9009	0.40741
		576	0.98333	0.9403	0.93885	0.93878	0.8964	0.41799
		575	0.975	0.92703	0.92446	0.93367	0.88739	0.42857
		574	0.97083	0.91376	0.91367	0.92347	0.87838	0.44444
		573	0.9625	0.9005	0.89928	0.91327	0.86937	0.45503
		572	0.95417	0.88723	0.88849	0.90306	0.86486	0.4709
		571	0.94167	0.87396	0.8777	0.89796	0.85586	0.48148
		570	0.93333	0.8607	0.86331	0.88776	0.84685	0.49735
		569	0.925	0.84909	0.85252	0.87755	0.84234	0.51323
		568	0.91667	0.83582	0.84173	0.87245	0.83333	0.5291
		567	0.90417	0.82421	0.83094	0.86224	0.82883	0.54497
		566	0.89583	0.8126	0.82014	0.85204	0.82432	0.56085
		565	0.8875	0.80265	0.80935	0.84694	0.81532	0.57672
		564	0.875	0.79104	0.80216	0.83673	0.81081	0.59259
		563	0.86667	0.78109	0.79137	0.83163	0.80631	0.60847
		562	0.85833	0.7728	0.78417	0.82653	0.8018	0.62963
		561	0.85	0.76451	0.77698	0.81633	0.7973	0.6455
		560	0.84167	0.75622	0.76978	0.81122	0.79279	0.66667
		559	0.8375	0.74959	0.76259	0.80612	0.78829	0.68254
		558	0.82917	0.74295	0.75899	0.80102	0.78378	0.7037
		557	0.82083	0.73632	0.7518	0.79592	0.77928	0.71958
		556	0.81667	0.72968	0.7482	0.79082	0.77928	0.74074
		555	0.80833	0.72471	0.7446	0.79082	0.77477	0.7619
		554	0.80417	0.71973	0.74101	0.78571	0.77027	0.77778
		553	0.8	0.71476	0.73741	0.78061	0.77027	0.79894
		552	0.79583	0.71144	0.73381	0.77551	0.77027	0.82011
		551	0.79167	0.70813	0.73022	0.77551	0.76577	0.83598
		550	0.7875	0.70481	0.72662	0.77041	0.76577	0.85714
		549	0.78333	0.70149	0.72302	0.77041	0.76126	0.87302
		548	0.77917	0.69818	0.72302	0.77041	0.76126	0.88889
		547	0.775	0.69486	0.71942	0.76531	0.76126	0.90476
		546	0.775	0.6932	0.71942	0.76531	0.76126	0.92063
		545	0.77083	0.68988	0.71942	0.7602	0.76126	0.93122
		544	0.76667	0.68823	0.71583	0.7602	0.75676	0.94709
		543	0.76667	0.68657	0.71583	0.7602	0.75676	0.95767
		542	0.76667	0.68491	0.71583	0.7602	0.75676	0.96825
		541	0.7625	0.68325	0.71223	0.7602	0.75676	0.97884
		540	0.7625	0.68159	0.71223	0.7551	0.75676	0.98413
		539	0.75833	0.68159	0.71223	0.7551	0.75676	0.98942
		538	0.75833	0.67993	0.71223	0.7551	0.75676	0.99471
		537	0.75833	0.67828	0.71223	0.7551	0.75676	1
		536	0.75833	0.67828	0.71223	0.7551	0.75676	1
		535	0.75833	0.67662	0.71223	0.7551	0.75676	1
		534	0.75417	0.67662	0.71223	0.7551	0.75676	1
		533	0.75417	0.67662	0.71223	0.7551	0.75676	0.99471
		532	0.75417	0.67496	0.71223	0.7551	0.75676	0.99471
		531	0.75417	0.67496	0.71223	0.7551	0.75676	0.98942
		530	0.75417	0.67496	0.71223	0.7551	0.75676	0.97884
		529	0.75417	0.67496	0.71223	0.7551	0.76126	0.97354
		528	0.75417	0.6733	0.71223	0.7551	0.76126	0.96296
		527	0.75417	0.6733	0.71223	0.7551	0.76126	0.95238
		526	0.75417	0.6733	0.71223	0.7551	0.76126	0.9418
		525	0.75417	0.6733	0.71223	0.7551	0.76126	0.93122
		524	0.75417	0.6733	0.71223	0.7551	0.76126	0.91534
		523	0.75833	0.6733	0.71223	0.7551	0.76126	0.90476
		522	0.75833	0.6733	0.71223	0.7602	0.76577	0.88889
		521	0.75833	0.6733	0.71583	0.7602	0.76577	0.87302
		520	0.75833	0.6733	0.71583	0.7602	0.76577	0.85714
		519	0.75833	0.6733	0.71583	0.7602	0.76577	0.84127
		518	0.75833	0.6733	0.71583	0.7602	0.76577	0.8254
		517	0.7625	0.6733	0.71583	0.7602	0.77027	0.80952
		516	0.7625	0.6733	0.71583	0.7602	0.77027	0.79894
		515	0.7625	0.6733	0.71583	0.76531	0.77027	0.78307
		514	0.7625	0.6733	0.71942	0.76531	0.77027	0.7672
		513	0.7625	0.6733	0.71942	0.76531	0.77027	0.75132
		512	0.76667	0.6733	0.71942	0.76531	0.77477	0.73545
		511	0.76667	0.6733	0.71942	0.76531	0.77477	0.71958
		510	0.76667	0.6733	0.71942	0.76531	0.77477	0.7037
		509	0.76667	0.6733	0.71942	0.77041	0.77477	0.68783
		508	0.77083	0.6733	0.72302	0.77041	0.77477	0.67725
		507	0.77083	0.6733	0.72302	0.77041	0.77928	0.66138
		506	0.77083	0.67496	0.72302	0.77041	0.77928	0.65079
		505	0.77083	0.67496	0.72302	0.77041	0.77928	0.63492
		504	0.775	0.67496	0.72302	0.77041	0.77928	0.62434
		503	0.775	0.67496	0.72662	0.77551	0.78378	0.60847
		502	0.775	0.67496	0.72662	0.77551	0.78378	0.59788
		501	0.77917	0.67496	0.72662	0.77551	0.78378	0.5873
		500	0.77917	0.67496	0.72662	0.77551	0.78378	0.57672
		499	0.77917	0.67496	0.72662	0.77551	0.78378	0.56614
		498	0.77917	0.67496	0.73022	0.78061	0.78829	0.55556
		497	0.78333	0.67496	0.73022	0.78061	0.78829	0.55026
		496	0.78333	0.67662	0.73022	0.78061	0.78829	0.53968
		495	0.78333	0.67662	0.73022	0.78061	0.78829	0.5291
		494	0.7875	0.67662	0.73022	0.78061	0.79279	0.52381
		493	0.7875	0.67662	0.73381	0.78571	0.79279	0.51323
		492	0.7875	0.67662	0.73381	0.78571	0.79279	0.50794
		491	0.79167	0.67662	0.73381	0.78571	0.79279	0.50265
		490	0.79167	0.67662	0.73381	0.78571	0.79279	0.49735
		489	0.79167	0.67662	0.73381	0.78571	0.7973	0.48677
		488	0.79583	0.67662	0.73381	0.79082	0.7973	0.48677
		487	0.79583	0.67662	0.73741	0.79082	0.7973	0.48148
		486	0.79583	0.67662	0.73741	0.79082	0.7973	0.47619
		485	0.8	0.67662	0.73741	0.79082	0.8018	0.4709
		484	0.8	0.67662	0.73741	0.79082	0.8018	0.46561
		483	0.8	0.67662	0.73741	0.79592	0.8018	0.46561
		482	0.80417	0.67662	0.74101	0.79592	0.8018	0.46032
		481	0.80417	0.67662	0.74101	0.79592	0.8018	0.45503
		480	0.80417	0.67662	0.74101	0.79592	0.80631	0.45503
		479	0.80833	0.67662	0.74101	0.79592	0.80631	0.45503
		478	0.80833	0.67662	0.7446	0.79592	0.80631	0.44974
		477	0.80833	0.67662	0.7446	0.80102	0.80631	0.44974
		476	0.8125	0.67662	0.7446	0.80102	0.81081	0.44444
		475	0.8125	0.67662	0.7446	0.80102	0.81081	0.44444
		474	0.8125	0.67662	0.7446	0.80102	0.81081	0.44444
		473	0.8125	0.67662	0.7446	0.80102	0.81081	0.43915
		472	0.81667	0.67662	0.7446	0.80102	0.81081	0.43915
		471	0.81667	0.67662	0.7482	0.80612	0.81532	0.43915
		470	0.81667	0.67662	0.7482	0.80612	0.81532	0.43915
		469	0.82083	0.67662	0.7482	0.80612	0.81532	0.43915
		468	0.82083	0.67662	0.7482	0.80612	0.81532	0.43386
		467	0.82083	0.67496	0.7482	0.80612	0.81532	0.43386
		466	0.82083	0.67496	0.7482	0.80612	0.81532	0.43386
		465	0.825	0.67496	0.7518	0.81122	0.81982	0.43386
		464	0.825	0.67496	0.7518	0.81122	0.81982	0.43386
		463	0.825	0.6733	0.7518	0.81122	0.81982	0.43386
		462	0.825	0.6733	0.7518	0.81122	0.81982	0.43386
		461	0.82917	0.6733	0.7518	0.81122	0.81982	0.43386
		460	0.82917	0.6733	0.7518	0.81122	0.81982	0.43386
		459	0.82917	0.6733	0.7518	0.81122	0.82432	0.43386
		458	0.82917	0.67164	0.7518	0.81633	0.82432	0.43386
		457	0.83333	0.67164	0.7518	0.81633	0.82432	0.43386
		456	0.83333	0.67164	0.7554	0.81633	0.82432	0.43386
		455	0.83333	0.67164	0.7554	0.81633	0.82432	0.43386
		454	0.83333	0.66998	0.7554	0.81633	0.82432	0.43386
		453	0.83333	0.66998	0.7554	0.81633	0.82883	0.43386
		452	0.8375	0.66998	0.7554	0.81633	0.82883	0.43386
		451	0.8375	0.66833	0.7554	0.81633	0.82883	0.43386
		450	0.8375	0.66833	0.7554	0.81633	0.82883	0.43386
		449	0.8375	0.66667	0.7554	0.81633	0.82883	0.43386
		448	0.8375	0.66667	0.7554	0.82143	0.82883	0.43386
		447	0.84167	0.66667	0.7554	0.82143	0.82883	0.43386
		446	0.84167	0.66501	0.7554	0.82143	0.83333	0.43386
		445	0.84167	0.66501	0.7554	0.82143	0.83333	0.43386
		444	0.84167	0.66501	0.75899	0.82143	0.83333	0.43386
		443	0.84167	0.66335	0.75899	0.82143	0.83333	0.43915
		442	0.84167	0.66335	0.7554	0.82143	0.83333	0.43915
		441	0.84167	0.66169	0.7554	0.82143	0.83333	0.43915
		440	0.84583	0.66169	0.75899	0.82143	0.83333	0.43915
		439	0.84583	0.66003	0.75899	0.82143	0.83784	0.43915
		438	0.84583	0.66003	0.75899	0.82143	0.83784	0.43915
		437	0.84583	0.65837	0.75899	0.82143	0.83784	0.43915
		436	0.84583	0.65837	0.75899	0.82653	0.83784	0.43915
		435	0.84583	0.65837	0.75899	0.82653	0.83784	0.44444
		434	0.84583	0.65672	0.75899	0.82653	0.83784	0.44444
		433	0.85	0.65506	0.75899	0.82653	0.83784	0.44444
		432	0.85	0.65506	0.75899	0.82653	0.84234	0.44444
		431	0.85	0.6534	0.75899	0.82653	0.84234	0.44444
		430	0.85	0.6534	0.75899	0.82653	0.84234	0.44444
		429	0.85	0.6534	0.75899	0.82653	0.84234	0.44444
		428	0.85	0.65174	0.75899	0.82653	0.84234	0.44444
		427	0.85	0.65174	0.75899	0.82653	0.84234	0.44974
		426	0.85	0.65008	0.75899	0.82653	0.84234	0.44974
		425	0.85	0.65008	0.75899	0.82653	0.84234	0.44974
		424	0.85417	0.64842	0.75899	0.82653	0.84685	0.44974
		423	0.85417	0.64842	0.75899	0.82653	0.84685	0.44974
		422	0.85417	0.64677	0.76259	0.82653	0.84685	0.44974
		421	0.85417	0.64677	0.76259	0.82653	0.84685	0.44974
		420	0.85417	0.64511	0.76259	0.82653	0.84685	0.45503
		419	0.85417	0.64511	0.76259	0.82653	0.84685	0.45503
		418	0.85417	0.64345	0.76259	0.82653	0.84685	0.45503
		417	0.85417	0.64345	0.76259	0.83163	0.84685	0.45503
		416	0.85417	0.64345	0.76259	0.83163	0.85135	0.45503
		415	0.85417	0.64179	0.76259	0.83163	0.85135	0.46032
		414	0.85417	0.64179	0.76259	0.83163	0.85135	0.46032
		413	0.85417	0.64013	0.76619	0.83163	0.85135	0.46032
		412	0.85417	0.64013	0.76619	0.83163	0.85135	0.46032
		411	0.85417	0.64013	0.76619	0.83163	0.85135	0.46032
		410	0.85833	0.63847	0.76619	0.83163	0.85135	0.46032
		409	0.85833	0.63847	0.76619	0.83163	0.85135	0.46561
		408	0.85833	0.63847	0.76978	0.83163	0.85586	0.46561
		407	0.85833	0.63682	0.76978	0.83163	0.85586	0.46561
		406	0.85833	0.63682	0.76978	0.83163	0.85586	0.46561
		405	0.85833	0.63682	0.76978	0.83163	0.85586	0.4709
		404	0.85833	0.63516	0.76978	0.83163	0.85586	0.4709
		403	0.85833	0.63516	0.76978	0.83163	0.86036	0.4709
		402	0.85833	0.6335	0.76978	0.83163	0.86036	0.4709
		401	0.85833	0.6335	0.77338	0.83673	0.86036	0.4709
		400	0.85833	0.6335	0.77338	0.83673	0.86036	0.4709

## Sheet: Fig. 1h
		2theta	Intensity
		degree	a.u.
			Cu	Au0.02Cu0.98	Au0.05Cu0.95	Au0.1Cu0.9	Au0.5Cu0.5
		3.97659	121.434	843.812	1573.4	2153.49	129.292
		4.01478	121.512	840.165	1557.03	2145.69	126.741
		4.05297	120.985	841.934	1552.1	2144.02	125.251
		4.09116	121.84	841.248	1543.1	2134.83	124.615
		4.12934	119.45	837.318	1531.18	2123.27	123.237
		4.16753	120.544	840.206	1525.3	2119.23	122.306
		4.20572	119.38	839.79	1520.11	2118.19	121.945
		4.24391	119.466	837.484	1511.59	2111.48	120.927
		4.2821	120.922	833.443	1501.98	2101.72	119.498
		4.32029	119.101	827.987	1492.76	2092.62	117.795
		4.35848	118.485	827.415	1487.81	2093.63	118.065
		4.39667	121.572	828.177	1487.68	2089.64	115.688
		4.43486	122.721	826.917	1482.43	2074.68	114.055
		4.47305	120.455	824.78	1468.85	2072.13	113.354
		4.51124	117.585	818.387	1457.68	2066.78	114.76
		4.54943	117.655	815.624	1456.26	2061.56	112.037
		4.58763	117.286	818.519	1453.58	2057.86	111.401
		4.62582	118.738	818.859	1448.18	2056.1	112.765
		4.66401	118.806	817.986	1446.99	2052.24	109.591
		4.70221	118.126	817.077	1439.31	2045.97	107.303
		4.7404	118.988	816.14	1433.36	2040.68	107.231
		4.77859	118.975	813.462	1432.63	2037.33	108.136
		4.81679	118.168	812.533	1429.07	2034.89	106.735
		4.85498	118.115	810.987	1424.05	2030.69	105.29
		4.89318	118.934	811.408	1421.65	2031.03	104.804
		4.93138	119.768	810.78	1416.73	2031.22	104.248
		4.96957	120.569	809.698	1409.59	2027.52	103.717
		5.00777	120.72	807.023	1406.42	2022.8	102.382
		5.04596	121.319	809.465	1405.74	2026.45	103.085
		5.08416	122.095	806.868	1405.54	2029.93	104.66
		5.12236	122.086	804.217	1404.66	2025.36	102.129
		5.16056	119.692	803.104	1394.8	2012.9	98.8561
		5.19876	120.173	803.009	1392.79	2013.89	99.219
		5.23696	120.566	805.228	1395.01	2011.43	97.4887
		5.27516	120.703	804.69	1390.19	2006.31	96.9473
		5.31336	118.486	802.855	1382.31	2006.82	95.9795
		5.35156	120.941	802.27	1384.54	2004.32	97.8706
		5.38976	120.105	804.45	1382.15	2003.37	99.07
		5.42796	117.013	800.935	1379.97	2001.76	97.4205
		5.46616	116.982	800.335	1379.23	1996.26	95.9772
		5.50436	118.458	799.056	1376.55	1996.88	95.7551
		5.54257	120.313	798.814	1376.08	1999.37	96.4596
		5.58077	119.419	803.792	1375.91	2000.2	97.0067
		5.61897	119.648	803.036	1377.22	1993.24	96.8711
		5.65718	119.651	802.009	1373.63	1987.8	96.3583
		5.69538	120.358	804.065	1373.15	1989.24	95.3716
		5.73359	119.932	804.101	1376.71	1990.3	94.5584
		5.77179	120.67	806.292	1373.65	1992.72	94.5301
		5.81	121.242	803.62	1368.7	1992.56	93.8964
		5.8482	120.995	801.428	1366.9	1992.1	94.061
		5.88641	121.993	803.605	1366.25	1993.6	93.8198
		5.92462	121.448	804.286	1365.03	1993.45	94.7691
		5.96283	125.017	806.684	1367.78	1990.52	94.3038
		6.00104	122.383	804.561	1364.81	1987.06	92.0036
		6.03924	120.92	800.771	1358.14	1984.36	91.4415
		6.07745	120.152	801.075	1359.6	1987.16	91.9894
		6.11566	120.847	800.072	1362.7	1986.84	92.397
		6.15387	121.586	799.851	1361.65	1980.73	91.4871
		6.19209	121.569	800.057	1360.41	1980.12	91.9253
		6.2303	120.548	800.206	1357.55	1977.82	92.9006
		6.26851	119.437	798.905	1352.13	1975.71	93.5847
		6.30672	119.63	797.377	1348.85	1975.66	93.1104
		6.34493	119.608	794.732	1344.15	1973.12	90.6469
		6.38315	117.758	791.243	1343.32	1971.88	89.7419
		6.42136	116.288	786.219	1337.73	1967.51	88.0933
		6.45958	115.953	783.422	1333.86	1967.57	85.3338
		6.49779	115.632	782.651	1332.92	1960.49	86.6282
		6.53601	116.443	786.465	1336.42	1963.39	87.0651
		6.57422	119.044	791.629	1340.4	1967.15	89.2309
		6.61244	118.2	794.655	1340.66	1968.42	90.4703
		6.65066	119.399	797.413	1339.15	1970.15	88.7768
		6.68888	121.519	799.048	1342.65	1971.41	90.6814
		6.7271	122.645	796.352	1340.61	1970.52	90.1419
		6.76531	123.652	795.908	1345.51	1975.37	89.7763
		6.80353	121.52	797.483	1348.22	1975.52	90.6478
		6.84175	120.411	793.51	1344.89	1966.15	90.4561
		6.87997	119.89	790.187	1339.7	1965.73	89.0518
		6.9182	119.987	793.229	1339.9	1968.07	89.6862
		6.95642	121.224	793.389	1338.48	1967.03	88.4301
		6.99464	121.19	793.679	1337.44	1964.37	88.0326
		7.03286	121.941	794.651	1337.13	1968.24	89.2353
		7.07109	121.626	795.387	1340.68	1969.82	89.23
		7.10931	120.967	793.495	1340.86	1969.35	89.2954
		7.14754	120.9	795.384	1340.55	1968.32	88.7323
		7.18576	121.065	796.447	1337.74	1966.25	88.6779
		7.22399	120.907	795.553	1333.61	1963.33	87.67
		7.26221	119.494	796.827	1334.03	1961.01	87.1917
		7.30044	119.911	799.57	1335.17	1968.18	86.946
		7.33867	120.699	797.327	1336.8	1969.47	87.7899
		7.3769	119.932	794.533	1334.54	1967.38	87.9267
		7.41513	120.323	793.86	1335	1967.6	87.7276
		7.45336	119.172	792.942	1333.12	1966.28	88.1322
		7.49159	119.988	793.706	1333.6	1963.92	86.7247
		7.52982	119.895	794.154	1332.01	1963.34	87.3051
		7.56805	119.776	793.209	1332.97	1964.23	88.2749
		7.60628	119.734	794.474	1334.88	1967.49	88.5296
		7.64451	119.302	796.554	1339.44	1970.4	89.7294
		7.68275	118.61	796.115	1336.42	1963.23	90.3326
		7.72098	116.828	792.799	1330.27	1958.33	88.8661
		7.75922	117.658	792.198	1329.36	1962.24	88.613
		7.79745	117.703	794.24	1330.56	1963.23	87.5769
		7.83569	118.368	794.919	1331.7	1963.48	88.0828
		7.87393	118.407	792.397	1328.45	1961.19	87.779
		7.91216	119.622	793.561	1328.53	1960.33	87.7536
		7.9504	118.493	793.369	1325.97	1959.78	88.0228
		7.98864	117.825	793.945	1326.34	1960.4	87.8032
		8.02688	118.538	793.066	1325.2	1957.58	87.5746
		8.06512	118.469	790.287	1322.78	1956.6	86.6851
		8.10336	118.592	789.852	1322.93	1958.12	86.9748
		8.1416	119.839	790.67	1327.13	1959.62	86.9851
		8.17984	119.376	788.976	1327.51	1959.05	87.3227
		8.21809	119.087	789.102	1325.35	1957.63	87.1325
		8.25633	119.3	791.284	1325.31	1958.35	87.1867
		8.29457	117.914	792.519	1327.94	1958.07	87.1302
		8.33282	118.093	792.14	1329.39	1957.51	87.5965
		8.37106	119.448	790.767	1329.1	1955.02	87.5205
		8.40931	118.16	787.492	1322.85	1956.49	86.7043
		8.44756	118.754	790.536	1323.45	1960.17	86.9036
		8.4858	120.617	792.916	1327.35	1961.32	86.5319
		8.52405	121.113	792.892	1327.57	1959.71	86.1674
		8.5623	118.136	787.776	1324.52	1958.2	85.4554
		8.60055	116.973	788.034	1323.8	1956.21	85.0779
		8.6388	117.973	788.429	1324.91	1955.56	84.4954
		8.67705	117.14	787.527	1322.65	1952.97	84.5294
		8.7153	117.969	787.994	1319.64	1955.64	85.1496
		8.75356	117.337	788.535	1318.63	1957.31	86.015
		8.79181	118.936	791.406	1320.56	1957.08	85.6902
		8.83006	117.949	789.973	1323.19	1955.1	85.4887
		8.86832	116.639	788.257	1321.79	1950.44	85.4783
		8.90658	116.752	785.788	1319.68	1949.81	83.8886
		8.94483	117.373	784.931	1318.87	1950.63	84.9676
		8.98309	117.98	786.044	1320.94	1953.16	85.5997
		9.02135	118.517	786.32	1320.32	1953.42	85.8079
		9.0596	117.625	785.923	1320.22	1954.91	85.1057
		9.09786	117.678	784.989	1317.88	1952.87	85.0215
		9.13612	118.489	783.363	1318.69	1949.42	86.356
		9.17439	117.708	785.027	1319.02	1947.82	86.1828
		9.21265	116.568	784.604	1318.9	1949.63	85.3494
		9.25091	117.208	783.863	1315.41	1954.2	84.9531
		9.28917	117.256	785.068	1317.62	1956.47	85.3825
		9.32744	116.978	784.672	1320.59	1953.75	85.5728
		9.3657	116.935	785.095	1320.11	1949.61	85.4943
		9.40397	116.728	783.263	1317.51	1945.65	83.9346
		9.44223	116.525	783.614	1312.92	1946.8	84.3179
		9.4805	115.823	782.88	1312.77	1948.41	85.0019
		9.51877	115.025	784.483	1313.19	1946.36	85.2682
		9.55704	114.853	784.919	1311.94	1945.24	84.0231
		9.59531	115.187	786.868	1314.39	1947.33	84.3688
		9.63358	115.794	785.946	1316.14	1946.37	85.1029
		9.67185	115.847	783.308	1315.27	1943.61	83.7347
		9.71012	115.865	783.529	1314.51	1944.52	82.9806
		9.74839	116.952	780.676	1311.51	1943.55	83.7328
		9.78667	115.865	779.644	1310.49	1943.45	83.1177
		9.82494	115.581	780.906	1310.79	1945.52	84.5966
		9.86321	116.598	783.396	1313.03	1944.41	84.709
		9.90149	115.276	782.198	1311.07	1942	83.5409
		9.93977	116.353	782.552	1313.42	1942.53	82.8032
		9.97805	116.68	783.212	1315.34	1944.57	83.1351
		10.0163	115.167	783.569	1316.03	1943.74	83.0663
		10.0546	114.835	780.952	1314.23	1940.6	82.0877
		10.0929	113.822	777.943	1309.13	1938.15	82.3481
		10.1312	115.44	778.816	1310.34	1941.85	82.2761
		10.1694	117.775	780.754	1312.44	1942.89	83.1234
		10.2077	117.418	783.457	1311.51	1939.64	83.2775
		10.246	115.402	779.437	1309.37	1941.44	82.8511
		10.2843	114.145	778.175	1307.75	1940.58	82.546
		10.3226	113.516	777.651	1305.72	1937.12	82.6536
		10.3609	113.688	777.544	1305.83	1935.19	81.5185
		10.3992	113.974	775.948	1307.42	1933.23	81.4834
		10.4374	114.688	777.781	1307.7	1935.45	82.5328
		10.4757	116.499	780.251	1309.96	1938.62	83.5521
		10.514	116.086	779.322	1307.61	1936.51	83.4469
		10.5523	115.569	780.415	1305.73	1935.16	82.0263
		10.5906	114.961	777.497	1303.3	1934.22	80.7268
		10.6289	115.366	777.489	1305.35	1936.07	81.3255
		10.6672	114.417	779.557	1309.73	1936.61	81.6766
		10.7055	113.773	776.479	1307.28	1935.42	80.2431
		10.7438	113.564	775.379	1307.02	1933.49	79.8421
		10.7821	114.786	776.45	1309.36	1935.41	80.4038
		10.8204	115.372	775.456	1307.68	1935.91	80.5571
		10.8587	114.703	773.6	1304.82	1933.52	79.6315
		10.897	114.375	774.933	1302.93	1933.02	79.5326
		10.9353	113.034	772.847	1305.06	1933.77	80.1535
		10.9736	112.339	771.27	1306.92	1935.61	81.1728
		11.0119	112.962	775.042	1308.46	1936.81	81.4412
		11.0502	112.873	775.925	1308.9	1934.7	80.7886
		11.0885	112.987	775.18	1307.33	1934.21	81.9858
		11.1268	112.54	773.96	1303.83	1934.69	82.0654
		11.1651	112.589	775.702	1305.16	1935.93	80.8172
		11.2034	114.042	775.131	1305.41	1936.73	80.1061
		11.2417	114.469	772.617	1304.39	1936.29	79.0988
		11.28	114.895	774.434	1306.46	1934.39	80.3577
		11.3183	113.871	777.001	1308.75	1935.33	80.8952
		11.3566	113.978	773.702	1307.3	1935.32	81.0105
		11.3949	112.53	771.811	1304.3	1929.61	81.0496
		11.4332	112.741	772.15	1302.59	1927.31	80.251
		11.4716	113.183	771.491	1303.57	1928.77	80.2003
		11.5099	113.377	770.638	1303.16	1928.32	80.4862
		11.5482	113.085	770.969	1302.1	1930.34	80.8646
		11.5865	113.965	771.155	1303.14	1931.37	81.2432
		11.6248	113.143	770.546	1302.5	1930.39	80.8281
		11.6631	113.055	770.368	1303.97	1930.4	81.2359
		11.7015	113.206	772.672	1305.43	1930.88	81.0763
		11.7398	114.021	772.995	1304.47	1933.8	81.4937
		11.7781	114.153	770.298	1303.47	1929.5	80.8933
		11.8164	113.762	771.118	1303.46	1930	80.4571
		11.8547	114.126	774.698	1304	1933.32	79.8864
		11.8931	114.097	772.688	1303.75	1931.31	81.1561
		11.9314	113.015	769.557	1303.35	1931.12	80.7519
		11.9697	112.542	771.426	1304.15	1932.43	80.5641
		12.008	113.608	772.129	1304.62	1932.3	79.7049
		12.0464	113.713	769.402	1302.71	1929.92	79.1389
		12.0847	113.094	766.314	1299.74	1928.54	79.2215
		12.123	112.553	767.123	1299.33	1929.24	79.3251
		12.1614	111.514	769.692	1302.26	1929.53	79.6082
		12.1997	112.134	769.268	1300.87	1928.85	80.3595
		12.238	112.647	768.539	1301.14	1926.24	81.019
		12.2763	112.189	765.415	1300.43	1925.29	80.1745
		12.3147	112.41	765.592	1299.37	1926.62	79.8011
		12.353	112.585	765.996	1300.64	1928.25	79.7012
		12.3914	112.519	766.752	1301.97	1928.37	80.3415
		12.4297	112.834	768.005	1302.42	1927.28	80.0887
		12.468	112.996	767.891	1300.57	1927.25	79.8907
		12.5064	113.118	767.713	1299.84	1928.75	79.8696
		12.5447	113.499	767.946	1299.32	1927.7	79.4303
		12.5831	113.015	768.253	1297.87	1925.84	80.033
		12.6214	112.07	766.969	1298.42	1925.59	79.0858
		12.6597	112.092	767.866	1297.96	1927.2	79.005
		12.6981	113.277	768.468	1300.19	1929.26	79.4539
		12.7364	113.458	767.185	1300.54	1928.47	79.4938
		12.7748	112.778	767.314	1300.08	1929.1	79.66
		12.8131	113.283	768.992	1300.18	1929.24	80.184
		12.8515	114.351	768.041	1298.58	1927.87	79.6538
		12.8898	113.7	766.333	1298.96	1927.36	78.8185
		12.9282	112.432	766.522	1300.17	1925.4	78.6024
		12.9665	112.765	767.128	1300.23	1926.95	80.0593
		13.0049	112.498	768.811	1301.65	1926.94	81.0551
		13.0432	112.326	768.51	1300.77	1928.49	80.3252
		13.0816	112.804	766.978	1299.77	1928.55	80.0495
		13.12	112.027	765.262	1297.78	1927.91	80.2085
		13.1583	110.587	766.669	1296.97	1927.37	79.6387
		13.1967	111.429	767.773	1296.63	1928.79	79.5196
		13.235	111.339	766.391	1295.57	1927.92	79.5527
		13.2734	112.163	767.185	1297.59	1927.93	79.1923
		13.3118	112.991	767.473	1298.58	1927.67	78.8606
		13.3501	113.443	767.281	1300.05	1928.93	78.4758
		13.3885	112.852	769.595	1301.02	1929.82	79.1398
		13.4269	112.148	769.338	1300.62	1927.92	80.043
		13.4652	112.209	766.85	1299.24	1928.11	79.9559
		13.5036	113.47	765.915	1299.01	1929.87	80.0918
		13.542	114.06	766.858	1300.97	1932.23	79.6247
		13.5803	114.105	767.349	1300.9	1930.81	79.1235
		13.6187	113.481	767.832	1300.86	1929.66	80.0627
		13.6571	114.137	768.592	1302.75	1931.17	80.8195
		13.6954	114.274	768.641	1301.7	1931.16	81.9499
		13.7338	113.852	767.836	1300.93	1931.42	82.3144
		13.7722	113.276	769.146	1301.18	1930	81.2508
		13.8106	112.786	768.19	1300.89	1932.23	80.1286
		13.849	113.227	769.044	1303.37	1934.39	80.4055
		13.8873	114.115	771.534	1305.13	1935.22	81.4565
		13.9257	114.034	771.955	1304.03	1933.69	80.9079
		13.9641	113.421	771.394	1301.4	1931.62	79.8468
		14.0025	113.109	770.754	1302.02	1932.92	79.4808
		14.0409	113.657	769.302	1302.57	1933.07	79.5873
		14.0793	113.621	772.179	1304.89	1932.5	80.6963
		14.1176	113.956	772.431	1302.83	1932.43	80.5191
		14.156	115.407	771.233	1301.09	1932.13	80.1341
		14.1944	115.708	772.274	1303.48	1935.62	80.5946
		14.2328	115.437	774.074	1303.79	1938.33	81.1509
		14.2712	115.013	773.427	1304.76	1937.24	81.2051
		14.3096	114.054	773.034	1305.7	1936.69	80.4199
		14.348	114.132	773.467	1304.84	1934.27	80.2557
		14.3864	114.706	775.158	1305.84	1936.71	81.2466
		14.4248	115.426	776.158	1306.16	1937.61	81.1759
		14.4632	116.518	775.107	1304.5	1936.64	80.9893
		14.5016	116.459	774.96	1304.99	1936.37	80.1627
		14.54	116.285	775.981	1305.06	1937.68	79.9046
		14.5784	114.498	774.267	1306.15	1939.05	80.4154
		14.6168	114.417	772.772	1306.58	1937.84	80.1747
		14.6552	114.888	775.822	1307.34	1938.5	79.7319
		14.6936	115.86	777.117	1307.2	1938.47	80.4087
		14.732	116.347	779.143	1309.61	1941.37	82.3633
		14.7704	115.72	777.505	1308.26	1941.99	82.6119
		14.8088	115.12	776.857	1306.89	1939.78	81.3919
		14.8472	115.203	775.957	1308.23	1939.79	80.6131
		14.8856	115.281	777.474	1310.47	1940.24	79.7449
		14.924	116.231	778.024	1309.21	1941.48	81.2461
		14.9625	115.73	778.868	1307.02	1941.37	81.1148
		15.0009	116.316	777.778	1307.89	1942.68	80.552
		15.0393	116.709	779.166	1309.71	1944.05	80.8326
		15.0777	117.13	780.317	1309.9	1945.15	81.7992
		15.1161	116.031	779.839	1310.38	1946.52	82.2929
		15.1545	115.771	778.529	1309.81	1945.11	81.9561
		15.193	116.755	778.313	1309.18	1944.34	81.7603
		15.2314	117.808	782.198	1311.94	1948.93	81.7484
		15.2698	118.352	782.116	1312.83	1949.22	81.8737
		15.3082	118.215	781.582	1313.62	1948.61	82.0792
		15.3467	118.501	783.412	1313.65	1947.78	82.3951
		15.3851	117.411	784.44	1312.45	1946.4	81.706
		15.4235	117.495	781.428	1311.05	1946.88	81.3296
		15.462	118.685	781.725	1311.18	1945.86	81.9775
		15.5004	118.005	781.342	1310.5	1945.43	82.1459
		15.5388	117.738	782.113	1313.27	1947.94	82.0453
		15.5773	118.624	783.874	1315.07	1948.59	82.6036
		15.6157	118.026	783.383	1313.98	1946.46	82.2032
		15.6541	118.781	785.536	1312.07	1949.94	82.2326
		15.6926	119.379	785.217	1312.48	1950.53	82.083
		15.731	118.666	784.426	1311.69	1948.79	81.3564
		15.7694	118.341	782.983	1311.74	1949.59	82.1881
		15.8079	118.303	783.605	1311.81	1952.78	82.1246
		15.8463	118.921	785.317	1311.69	1952.98	82.3834
		15.8848	120.012	785.722	1312.2	1954.33	82.5867
		15.9232	120.326	787.497	1313.58	1953.92	81.8663
		15.9617	120.668	787.981	1315.52	1954.45	83.0807
		16.0001	120.666	789.042	1317.44	1957.13	83.5855
		16.0386	118.998	788.093	1317.27	1959.07	82.849
		16.077	118.802	789.001	1319.08	1958.74	83.1961
		16.1155	118.229	789.756	1318.62	1956.03	83.3187
		16.1539	119.21	788.634	1319.66	1957.67	83.0259
		16.1924	120.188	788.482	1319.14	1958.27	84.0211
		16.2309	121.395	788.89	1321.33	1959.2	84.0095
		16.2693	120.009	788.235	1320.48	1958.95	83.2067
		16.3078	120.139	788.94	1316.35	1956.43	82.7229
		16.3462	120.934	790.947	1317.6	1959.26	83.2959
		16.3847	120.872	789.773	1319.08	1960.03	84.393
		16.4232	121.084	791.306	1320.48	1961.26	85.0998
		16.4616	121.305	791.028	1320.98	1960.2	84.9635
		16.5001	122.001	788.179	1320.09	1958.67	84.7706
		16.5386	121.467	788.412	1319.84	1959.79	84.801
		16.577	121.352	789.762	1319.27	1961.22	84.95
		16.6155	120.69	789.024	1318.7	1961.28	84.6953
		16.654	120.23	788.844	1317.97	1959.75	84.1254
		16.6925	120.671	791.064	1317	1957.65	83.8866
		16.7309	120.9	792.87	1318.99	1961.4	84.4829
		16.7694	120.844	795.035	1321.7	1964.25	83.8986
		16.8079	120.871	796.11	1323.67	1963.34	84.0224
		16.8464	120.518	794.426	1321.76	1964.92	83.8379
		16.8848	121.501	793.134	1320.24	1965.81	83.7848
		16.9233	121.347	793.851	1321.05	1965.23	84.2209
		16.9618	120.831	794.657	1321.06	1966.63	83.9147
		17.0003	120.815	794.626	1322.61	1965.54	85.0815
		17.0388	121.202	794.292	1324.15	1966.29	85.1663
		17.0773	122.079	794.233	1324.12	1964.03	85.3036
		17.1158	121.575	794.364	1324.74	1963.4	85.446
		17.1543	121.606	794.755	1323.93	1963.88	84.6659
		17.1927	122.318	795.37	1323.33	1966.34	84.1855
		17.2312	122.659	795.782	1324.55	1967.7	83.3964
		17.2697	123.436	796.218	1324.43	1968.37	83.5855
		17.3082	122.475	795.801	1321.3	1969.66	83.752
		17.3467	122.008	794.005	1321.59	1969.47	84.0168
		17.3852	121.87	795.238	1323.98	1969.48	84.8121
		17.4237	121.676	796.536	1325.93	1969.97	85.1851
		17.4622	121.642	794.358	1324.75	1968.92	84.3634
		17.5007	121.655	794.473	1325.53	1970.52	84.3711
		17.5393	120.983	796.773	1324.47	1968.72	85.3521
		17.5778	122.354	796.326	1324.03	1967.87	84.9484
		17.6163	121.863	797.155	1325.14	1968.16	85.6167
		17.6548	121.682	798.58	1325.94	1970.41	84.9445
		17.6933	122.334	797.874	1325.57	1970.98	85.5996
		17.7318	122.14	798.267	1325.82	1969.34	85.5783
		17.7703	122.346	800.739	1326.96	1969.14	85.8797
		17.8088	122.517	799.174	1328.99	1968.1	84.7435
		17.8474	121.906	796.71	1328.7	1970.64	84.669
		17.8859	121.693	797.784	1327.24	1970.51	84.5984
		17.9244	123.12	797.835	1326.88	1969.98	84.3673
		17.9629	122.426	797.206	1325.16	1966.09	83.462
		18.0015	122.164	798.84	1323.74	1966.84	83.88
		18.04	123.024	799.668	1323.87	1968.84	84.717
		18.0785	123.244	798.531	1325.51	1967.92	84.9831
		18.117	122.332	797.226	1325.54	1967.48	84.3573
		18.1556	123.266	798.26	1325.3	1969.53	84.5802
		18.1941	123.683	796.48	1324.04	1969.41	84.8538
		18.2326	122.717	796.336	1322.63	1967.56	85.4017
		18.2712	121.873	796.942	1323.7	1968.02	85.4728
		18.3097	121.456	794.542	1323.91	1967.69	85.2343
		18.3482	121.379	794.14	1323.6	1967.03	84.7923
		18.3868	121.814	796.21	1324.22	1968.03	84.3606
		18.4253	122.896	794.63	1323.99	1968.28	84.3997
		18.4639	123.338	793.688	1321.98	1965.67	84.7416
		18.5024	123.686	795.945	1322.45	1966.26	85.3913
		18.541	124.476	796.726	1323.93	1969.13	85.6071
		18.5795	124.243	797.225	1321.18	1967.77	84.4441
		18.6181	123.761	798.328	1321.93	1967.78	84.9215
		18.6566	122.412	796.795	1321.31	1967.22	85.4875
		18.6952	122.458	795.909	1321.4	1968.15	84.5375
		18.7337	122.973	795.838	1321.3	1966.77	83.853
		18.7723	123.121	795.272	1324.61	1965.96	84.2454
		18.8108	122.716	794.852	1323.37	1965.74	84.5771
		18.8494	122.886	793.517	1322.41	1967.86	84.2311
		18.888	122.646	795.294	1322.82	1967.89	84.6244
		18.9265	123.02	794.96	1320.35	1967.22	85.1996
		18.9651	123.464	795.17	1320.64	1966.49	85.1898
		19.0036	121.232	794.219	1321.92	1965.77	85.0598
		19.0422	121.588	794.293	1322.64	1964.5	84.4168
		19.0808	121.8	793.763	1321.8	1965.86	84.5297
		19.1194	121.368	793.164	1319.15	1966.01	84.7143
		19.1579	122.464	792.672	1320.2	1965.35	84.923
		19.1965	122.258	792.277	1321.1	1963.88	85.6975
		19.2351	122.318	794.335	1322.35	1963.11	85.73
		19.2737	122.111	795.741	1322.32	1964.22	85.6903
		19.3122	122.947	793.744	1321.96	1963.71	85.6451
		19.3508	123.116	793.827	1323.29	1967.17	85.5139
		19.3894	122.039	795.414	1322.45	1966.22	85.63
		19.428	122.099	796.09	1322.49	1968.35	85.2678
		19.4666	122.139	795.201	1322.39	1966.39	84.9899
		19.5052	121.308	792.993	1323.12	1966.11	85.8723
		19.5437	121.637	793.783	1324.83	1968.63	85.9829
		19.5823	121.07	793.249	1324.98	1966.98	85.0138
		19.6209	120.23	791.271	1322.54	1965.57	85.1044
		19.6595	120.628	790.25	1321.75	1966.14	85.1616
		19.6981	120.769	791.582	1320.67	1963.36	84.6869
		19.7367	120.868	792.499	1319.61	1964.57	84.2671
		19.7753	121.211	793.164	1318.54	1964.71	85.2198
		19.8139	121.433	793.025	1317.37	1963.54	85.6583
		19.8525	121.351	791.544	1318.89	1965.21	85.6642
		19.8911	120.892	790.76	1317.94	1964.69	85.4295
		19.9297	120.995	791.565	1320.28	1964.31	85.5111
		19.9683	119.24	790.204	1320.61	1962.09	84.6373
		20.0069	119.093	789.181	1317.39	1959.87	83.5627
		20.0456	118.791	791.492	1320.6	1963.28	83.6229
		20.0842	119.947	791.462	1322.54	1965.6	84.1258
		20.1228	121.056	790.488	1318.65	1963.25	83.6827
		20.1614	122.268	790.23	1321.79	1963.05	84.5236
		20.2	122.657	789.307	1320.85	1965.38	85.016
		20.2386	122.532	789.183	1321.38	1967.53	84.2371
		20.2773	122.16	791.306	1321.1	1966.69	84.5641
		20.3159	121.285	790.809	1319.45	1963.3	85.1174
		20.3545	120.718	789.559	1318.01	1964.87	84.6596
		20.3931	123.67	790.963	1319.33	1965.75	84.8851
		20.4318	122.764	789.022	1320.04	1963.38	86.3378
		20.4704	120.421	788.287	1318.66	1963.3	85.8992
		20.509	121.177	788.618	1318.75	1962.05	85.5364
		20.5477	121.745	788.724	1321.07	1961.6	85.7733
		20.5863	120.961	789.864	1319.07	1960.13	85.2335
		20.6249	120.196	788.346	1317.91	1959.81	85.2316
		20.6636	120.269	789.278	1319.92	1958.01	85.0073
		20.7022	120.633	786.432	1318.14	1957.12	86.3509
		20.7409	120.894	784.482	1318.06	1960.69	85.2751
		20.7795	120.724	785.519	1317.19	1961.48	85.0856
		20.8182	120.009	786.338	1317.88	1961.12	84.4192
		20.8568	120.557	786.794	1317.5	1960.92	84.591
		20.8955	120.868	789.063	1317.43	1962.55	85.0745
		20.9341	120.901	788.345	1318.49	1962.31	84.3748
		20.9728	119.813	787.382	1317.59	1960.74	83.8129
		21.0114	118.315	785.705	1317.03	1959.18	84.1481
		21.0501	118.677	787.005	1317.57	1959.61	84.0936
		21.0887	120.764	786.171	1318.12	1959.79	83.5211
		21.1274	121.154	786.632	1318.6	1961.36	84.4196
		21.1661	119.941	784.913	1318.11	1959.93	84.3972
		21.2047	120.42	786.015	1316.71	1960.19	83.4159
		21.2434	121.434	788.099	1318.21	1961.79	83.5259
		21.2821	120.391	788.229	1316	1960.75	84.1471
		21.3207	119.014	786	1316.81	1959.54	84.3296
		21.3594	119.35	784.257	1316.67	1958.69	83.7277
		21.3981	119.409	784.988	1317.54	1959.46	84.0427
		21.4367	119.659	785.268	1315.45	1957.53	84.416
		21.4754	120.834	783.29	1315.59	1958.44	83.6851
		21.5141	120.206	783.924	1314.17	1956.56	83.0717
		21.5528	120.132	783.472	1314.11	1956.33	83.6087
		21.5915	118.999	782.863	1316.57	1955.21	84.4015
		21.6302	118.215	781.663	1316.17	1953.17	84.4831
		21.6688	118.711	781.046	1315.04	1952.96	84.7957
		21.7075	118.675	778.611	1313.21	1952.3	84.6231
		21.7462	119.1	782.436	1315.07	1954.68	84.801
		21.7849	119.615	782.84	1314.85	1953.82	84.0125
		21.8236	119.056	781.419	1315.49	1955.29	84.3046
		21.8623	119.964	779.527	1313.46	1954.22	84.0513
		21.901	119.403	778.243	1313.64	1954.52	84.113
		21.9397	119.884	779.379	1313.4	1955.24	84.2332
		21.9784	119.186	776.539	1313.38	1951.44	83.3026
		22.0171	118.717	776.921	1314.35	1951.81	84.0788
		22.0558	118.523	778.485	1312.84	1950.66	84.4987
		22.0945	117.345	778.424	1312.18	1949.46	84.571
		22.1332	117.905	774.903	1310.74	1949.83	83.8604
		22.172	117.943	777.092	1311.05	1949.61	83.5826
		22.2107	116.879	776.95	1311.09	1948.44	83.0628
		22.2494	116.596	775.534	1309.69	1949.02	82.8008
		22.2881	115.803	776.727	1310.02	1948.17	82.9267
		22.3268	115.888	774.339	1308.21	1947.37	83.0455
		22.3655	117.194	774.923	1308.73	1948.03	82.7641
		22.4043	116.085	773.357	1308.73	1947.44	83.7987
		22.443	115.951	771.289	1306.46	1945.11	83.6493
		22.4817	115.999	772.048	1308.01	1943.73	84.1463
		22.5204	116.315	773.014	1308.8	1944.48	83.6696
		22.5592	116.249	771.057	1307.2	1941.16	83.7617
		22.5979	116.082	772.815	1306.74	1942.24	82.7824
		22.6366	116.318	771.621	1307.39	1944.34	82.7108
		22.6754	115.793	770.555	1307.63	1942.89	82.0713
		22.7141	115.367	772.486	1308.87	1942.23	81.957
		22.7529	115.121	772.059	1309.01	1942.96	82.5919
		22.7916	114.435	769.946	1308.52	1941.95	82.6492
		22.8304	115.063	769.163	1308.22	1942.8	82.7203
		22.8691	115.445	768.269	1307.01	1941.02	83.3183
		22.9078	115.135	767.293	1304.38	1938.52	83.1878
		22.9466	114.708	766.806	1303.89	1937.6	82.3555
		22.9854	113.738	765.712	1302.67	1937.63	81.8579
		23.0241	113.529	763.981	1300.78	1935.44	81.7903
		23.0629	113.647	765.327	1302.58	1935.86	82.3341
		23.1016	113.118	763.439	1300.1	1934.58	81.7639
		23.1404	113.887	762.24	1299.28	1932.48	81.41
		23.1792	113.304	762.64	1300.42	1934.01	81.5654
		23.2179	113.155	762.182	1301.13	1931.33	81.2858
		23.2567	113.394	762.24	1300.93	1933.77	82.0225
		23.2955	113.508	760.94	1300.53	1932.67	81.9937
		23.3342	113.411	759.971	1299.69	1930.76	81.1251
		23.373	113.991	761.793	1298.66	1930.66	80.3383
		23.4118	112.764	760.419	1299.25	1927.68	80.9216
		23.4506	112.415	760.934	1298.27	1926.59	81.1375
		23.4893	112.133	761.184	1296.91	1928.42	81.4508
		23.5281	111.346	760.322	1295.93	1926.87	81.8439
		23.5669	111.471	759.405	1296.28	1927.39	81.3493
		23.6057	112.742	760.171	1296.66	1927.26	81.442
		23.6445	112.692	758.817	1296.45	1925.42	81.6412
		23.6833	111.97	756.481	1295.28	1926.72	81.4489
		23.7221	111.078	756.064	1293.13	1924.68	80.563
		23.7608	111.175	755.498	1295.57	1925.13	80.6661
		23.7996	110.494	754.063	1294.39	1925.32	80.2695
		23.8384	110.73	754.438	1293.87	1924.79	80.2841
		23.8772	111.136	755.25	1292.57	1923.86	80.1838
		23.916	110.846	754.499	1292.4	1921.91	80.0781
		23.9549	111.002	754.493	1292.99	1922.32	79.6305
		23.9937	109.976	753.999	1293.09	1920.8	79.9116
		24.0325	110.351	751.986	1292.63	1920.22	80.3953
		24.0713	110.256	751.301	1290.6	1918.69	81.3526
		24.1101	109.317	751.045	1289.21	1918.3	81.5435
		24.1489	109.547	750.19	1290.66	1918.13	81.4361
		24.1877	110.167	750.317	1291.57	1918.62	81.0145
		24.2265	110.058	749.84	1292.19	1916.9	79.8563
		24.2654	109.346	750.145	1289.73	1916.08	80.3112
		24.3042	109.022	748.917	1288.68	1917.52	80.5238
		24.343	108.981	748.147	1287.97	1919.14	80.4655
		24.3818	109.484	748.033	1289.44	1918.97	79.1814
		24.4207	108.585	748.828	1288.57	1916.6	79.723
		24.4595	108.412	747.42	1287.95	1915.76	79.9014
		24.4983	108.071	746.629	1288.18	1914.99	79.3498
		24.5372	107.072	745.857	1286.95	1914.5	79.9052
		24.576	107.111	744.419	1287.31	1912.77	80.5257
		24.6149	107.16	745.058	1287.61	1913.89	80.2918
		24.6537	107.581	743.562	1286.54	1912.29	80.1092
		24.6925	107.813	742.342	1287.36	1911.24	80.4122
		24.7314	107.25	744.393	1287.27	1912.47	79.2896
		24.7702	106.355	744.814	1286.13	1910.42	79.5897
		24.8091	107.38	744.546	1285.61	1910.09	79.9314
		24.8479	107.905	744.205	1287.46	1910.95	80.3566
		24.8868	106.99	742.725	1284.62	1909.14	79.5625
		24.9257	106.565	741.737	1284.15	1909.55	78.7335
		24.9645	105.746	742.989	1284.25	1909.21	79.1701
		25.0034	106.728	741.575	1284.58	1905.57	79.1644
		25.0423	106.361	741.234	1283.5	1908.37	78.9783
		25.0811	107.277	740.303	1282.97	1908.52	78.6975
		25.12	107.365	742.521	1285.11	1909.26	79.2448
		25.1589	107.3	742.029	1283.35	1908.9	79.9403
		25.1977	107.708	741.202	1284.37	1909.89	80.0627
		25.2366	107.527	743.043	1287.75	1913.94	79.7581
		25.2755	106.933	743.694	1287.62	1915.54	79.2101
		25.3144	107.455	746.165	1288.8	1916.92	80.8976
		25.3533	106.825	745.781	1288.42	1912.38	80.0693
		25.3921	105.517	741.496	1284.14	1906.22	78.9698
		25.431	105.753	739.562	1281.88	1904.5	77.8252
		25.4699	105.05	739.09	1280.02	1902.85	77.899
		25.5088	104.993	737.004	1279.87	1901.4	78.838
		25.5477	104.454	736.205	1280.78	1900.36	79.1727
		25.5866	104.273	736.605	1280.21	1901.34	77.9977
		25.6255	103.175	735.155	1279.37	1899.82	77.4063
		25.6644	103.412	734.692	1280.14	1901.38	78.32
		25.7033	103.385	734.582	1278.65	1900.52	77.7489
		25.7422	103.804	736.076	1277.85	1898.2	77.7543
		25.7811	103.899	735.99	1278.06	1896.58	78.4934
		25.82	103.408	734.032	1276.7	1896.49	78.0861
		25.8589	103.052	734.241	1276.85	1897.28	78.5763
		25.8979	103.026	733.316	1276.44	1897.66	78.8924
		25.9368	103.525	733.337	1274.8	1894.19	78.1354
		25.9757	102.713	732.957	1276.53	1895.27	77.8668
		26.0146	102.236	730.747	1277.28	1895.4	78.1476
		26.0535	101.518	730.629	1276.68	1896.11	77.9461
		26.0925	101.617	730.483	1275.19	1896.06	78.4144
		26.1314	102.849	730.62	1275.2	1896.08	77.763
		26.1703	102.595	728.387	1272.59	1894.54	77.5938
		26.2093	102.736	729.661	1273.05	1894.52	77.7919
		26.2482	101.839	729.57	1274.2	1894.82	77.2491
		26.2871	101.346	729.398	1273.27	1892.03	77.8184
		26.3261	100.915	728.178	1272.66	1889.81	77.2019
		26.365	101.398	728.071	1273.88	1890.62	77.1489
		26.404	102.566	728.776	1273.2	1891.67	76.9794
		26.4429	102.178	727.025	1273.27	1891.88	77.848
		26.4818	101.3	726.013	1272.27	1890.67	77.2832
		26.5208	101.183	726.892	1272.67	1889.88	77.5354
		26.5598	100.873	727.375	1272.41	1888.1	76.6499
		26.5987	101.214	726.814	1272.86	1889.4	76.5153
		26.6377	101.318	726.55	1271.82	1888.8	76.5966
		26.6766	100.936	726.373	1270.9	1888.97	76.7997
		26.7156	101.29	727.664	1271.08	1890.65	76.7199
		26.7546	100.975	726.181	1270.19	1889.75	77.0666
		26.7935	100.446	723.672	1268.54	1885.26	76.8572
		26.8325	99.8385	725.303	1270.71	1885.41	76.5081
		26.8715	99.3092	723.961	1270.38	1885.16	76.5948
		26.9105	99.285	724.012	1269.9	1885.28	76.5724
		26.9494	99.9246	723.372	1269.1	1885.45	76.7215
		26.9884	99.5988	723.924	1267.81	1884.43	77.1977
		27.0274	100.414	723.708	1269.87	1886	77.9389
		27.0664	100.394	723.404	1269.37	1884.44	77.3356
		27.1054	99.2698	722.87	1268.36	1883.59	77.1407
		27.1444	99.2486	721.243	1268.97	1882.18	76.9434
		27.1833	98.3167	721.178	1269.05	1883.22	76.7278
		27.2223	99.2783	721.246	1269.38	1883.88	76.5419
		27.2613	99.6127	722.542	1267.24	1882.83	76.4797
		27.3003	99.1611	721.465	1266.86	1883	76.3583
		27.3393	99.1922	723.005	1266.02	1882.71	76.8519
		27.3783	99.2422	721.183	1268.25	1881.45	76.725
		27.4174	98.9813	720.45	1267.5	1881.13	76.3942
		27.4564	99.2795	722.621	1266.84	1880.88	77.0782
		27.4954	99.1918	720.405	1265.96	1880.37	77.1732
		27.5344	99.6796	719.158	1265.94	1880.96	76.0579
		27.5734	99.0057	720.119	1265.49	1880.35	76.6859
		27.6124	99.3673	720.089	1265.53	1879.21	77.1173
		27.6515	98.5165	718.914	1264.54	1879.68	77.3875
		27.6905	98.6677	718.852	1265.09	1879.53	76.7889
		27.7295	98.0866	720.131	1263.95	1878.07	75.7917
		27.7685	97.773	719.975	1264.71	1878.48	76.6625
		27.8076	97.6438	717.866	1263.74	1877.9	76.0037
		27.8466	97.3994	716.927	1262.36	1876.91	76.0339
		27.8856	97.5995	717.723	1264.34	1874.8	76.4265
		27.9247	97.6395	718.599	1264.22	1875.02	75.6927
		27.9637	97.1645	719.272	1264.34	1876.53	76.0033
		28.0028	97.5599	719.04	1264.34	1876.88	75.8415
		28.0418	98.0589	716.987	1262.74	1874.64	75.3938
		28.0809	96.6094	716.784	1260.84	1873.22	76.2719
		28.1199	97.5343	717	1260.25	1873.67	76.3238
		28.159	97.6027	717.182	1261.79	1873.55	76.1472
		28.198	97.9354	717.276	1259.94	1872.9	76.6716
		28.2371	96.992	716.54	1260.15	1874.76	76.1755
		28.2761	97.1016	714.762	1260.31	1874.61	75.9959
		28.3152	97.0441	714.349	1259.69	1873.82	76.4358
		28.3543	96.9463	714.053	1257.27	1871.41	76.3029
		28.3933	96.244	714.583	1259.28	1871.84	76.1913
		28.4324	96.5372	715.405	1261.3	1872.53	75.8534
		28.4715	96.5501	714.648	1259.5	1871.91	75.6588
		28.5106	97.1543	713.484	1258.76	1870.77	75.8288
		28.5497	97.3436	714.533	1259.54	1872.13	75.7034
		28.5887	96.702	714.663	1260.38	1871.77	75.6681
		28.6278	95.7537	714.36	1259.69	1871.12	75.4462
		28.6669	95.7063	713.13	1259.78	1869.73	74.9948
		28.706	95.2889	711.786	1259.53	1870.06	75.6518
		28.7451	95.7143	712.208	1258.96	1869.07	75.7473
		28.7842	95.4003	714.097	1260.2	1868.54	75.6328
		28.8233	95.3098	713.444	1258	1867.36	76.055
		28.8624	96.0902	713.707	1258.38	1868.41	77.3683
		28.9015	96.5484	711.531	1257.36	1867.38	75.6775
		28.9406	95.4145	712.233	1257.35	1866.94	75.2419
		28.9797	94.9505	710.617	1259.12	1867.45	75.8812
		29.0188	95.906	710.304	1258.44	1869.82	76.536
		29.0579	95.4589	710.649	1258.56	1867.6	76.3219
		29.097	95.4356	709.02	1257.48	1865.44	75.4329
		29.1362	95.0348	711.02	1256.9	1865.74	75.0061
		29.1753	94.9335	711.587	1257.39	1867.23	75.0422
		29.2144	94.9538	712.186	1256.85	1866.15	74.4103
		29.2535	95.0141	711.424	1256.6	1865.88	74.8783
		29.2927	94.5503	709.984	1256.51	1864.52	74.9449
		29.3318	95.6487	710.185	1256.95	1865.66	75.5415
		29.3709	95.2047	711.072	1255.96	1866.13	75.7648
		29.4101	94.4208	710.515	1255.51	1864.12	75.4753
		29.4492	94.1016	709.002	1254.66	1863.8	74.7632
		29.4884	94.482	710.68	1256.44	1864.77	74.9688
		29.5275	94.528	709.897	1255.89	1863.98	74.8726
		29.5666	94.593	709.336	1256.13	1863.28	74.5765
		29.6058	94.5523	709.107	1255.3	1862.85	74.9289
		29.645	94.808	710.166	1256.15	1863.53	75.1658
		29.6841	94.6342	708.839	1255.11	1861.76	75.1263
		29.7233	94.461	709.873	1255.31	1862.76	75.7806
		29.7624	94.1001	708.863	1253.34	1862.7	75.1725
		29.8016	93.5228	706.626	1253.37	1863.02	74.8627
		29.8408	94.3574	708.438	1255.41	1862.93	75.6542
		29.8799	94.1053	708.758	1256.21	1861.46	75.9202
		29.9191	93.6559	707.152	1255.53	1860.7	75.757
		29.9583	93.8705	705.826	1252.84	1861.37	75.0819
		29.9975	93.6202	706.278	1254.37	1861.35	75.0036
		30.0366	93.4537	706.737	1253.75	1861.61	75.1672
		30.0758	93.722	707.445	1253.43	1861.8	75.1006
		30.115	94.1586	707.933	1253.81	1861.39	74.6964
		30.1542	93.4141	707.78	1253.66	1860.8	74.7493
		30.1934	93.1959	706.681	1252.78	1858.89	75.2742
		30.2326	92.6224	706.047	1253.5	1858.94	75.3639
		30.2718	91.9745	705.848	1253.87	1859.65	75.3268
		30.311	93.2703	706.795	1253.57	1860.06	75.193
		30.3502	93.4376	706.015	1252.89	1859.17	75.8624
		30.3894	93.0681	704.764	1251.25	1858.6	76.0777
		30.4286	93.6052	704.929	1252.03	1858.66	76.5225
		30.4678	93.3407	704.186	1251.41	1858.07	76.4833
		30.507	92.6934	703.918	1250.28	1856.67	75.2377
		30.5462	92.5046	704.32	1249.86	1857.56	74.7615
		30.5855	91.2319	703.463	1249.62	1857.77	74.59
		30.6247	91.4868	703.145	1250.39	1857.94	74.6058
		30.6639	92.508	703.327	1249.56	1856.94	74.8682
		30.7031	92.559	703.405	1250.24	1856.72	74.5101
		30.7424	92.1603	702.244	1247.9	1855.92	74.4009
		30.7816	91.5257	702.188	1248.78	1856.19	74.8496
		30.8208	91.2018	702.165	1249.32	1854.81	74.0408
		30.8601	91.3015	703.715	1250.38	1854.41	74.3828
		30.8993	91.306	702.506	1250.16	1856.46	74.2975
		30.9386	91.6772	702.891	1248.45	1857.03	75.0067
		30.9778	92.3936	701.346	1247.77	1854.99	75.3277
		31.0171	91.267	702.566	1247.97	1852.94	74.9506
		31.0563	90.9633	700.936	1248.25	1853.71	74.4872
		31.0956	91.1911	701.168	1248.91	1853.99	74.4469
		31.1348	92.3358	701.234	1250.09	1855.43	73.9342
		31.1741	92.04	700.495	1248.7	1855.79	74.4034
		31.2134	91.3412	700.302	1247.28	1853.74	74.1118
		31.2526	91.5102	701.089	1247.66	1853.66	74.9819
		31.2919	90.1514	700.871	1246.84	1853.95	74.6951
		31.3312	89.9025	701.088	1246.6	1853.35	74.5038
		31.3704	90.2874	700.517	1246.18	1853.55	74.7235
		31.4097	90.7584	700.512	1247.39	1853.2	75.3603
		31.449	91.9418	701.035	1247.76	1853.53	75.0995
		31.4883	92.0186	701.421	1247.66	1852.95	75.3273
		31.5276	90.5711	699.777	1248.05	1851.11	75.1257
		31.5669	90.2391	699.523	1246.72	1851.66	74.4831
		31.6062	90.6824	700.241	1247.11	1853.91	75.6096
		31.6455	90.7872	699.33	1246.69	1853.16	74.6324
		31.6847	90.2717	698.94	1245.47	1851.45	74.8553
		31.7241	90.638	698.137	1245.72	1852.52	74.9563
		31.7634	90.6539	699.164	1246.73	1853.02	75.4741
		31.8027	91.1481	698.026	1246.89	1853.22	75.1946
		31.842	91.1378	698.801	1248.41	1853.73	75.1319
		31.8813	90.5493	698.532	1247.22	1852.63	75.218
		31.9206	91.0758	698.405	1247.83	1852.84	75.1468
		31.9599	90.6804	698.691	1246.86	1853.14	75.4482
		31.9992	90.5667	698.702	1245.4	1853.16	74.9803
		32.0386	90.7061	698.578	1248.34	1853.25	75.8033
		32.0779	90.3763	698.612	1246.78	1852.58	74.9851
		32.1172	90.2022	699.172	1247.26	1852.19	75.0223
		32.1566	90.0514	699.604	1247.45	1851.29	75.6685
		32.1959	90.0865	698.505	1247.92	1852.99	75.5422
		32.2352	90.4214	697.681	1247.97	1853.82	75.3792
		32.2746	89.923	696.754	1247.38	1853.07	75.2718
		32.3139	90.0779	696.544	1246.9	1852.73	75.5617
		32.3533	90.0973	696.155	1245.09	1850.84	74.8912
		32.3926	90.5971	695.802	1245.88	1850.23	75.8665
		32.432	91.2478	697.566	1247.01	1850.17	75.6114
		32.4714	90.9195	697.927	1247.45	1851.74	75.1397
		32.5107	90.9129	698.208	1246.39	1852.89	75.2824
		32.5501	91.4894	697.885	1245.56	1854.2	75.7879
		32.5894	90.0454	697.741	1246.45	1851.79	75.6802
		32.6288	89.5121	697.639	1246.32	1853.84	75.3321
		32.6682	90.3805	697.603	1246.02	1853.42	75.6393
		32.7076	90.3282	696.294	1245.83	1850.54	75.9841
		32.7469	90.9061	697.822	1247.27	1852.2	75.6783
		32.7863	91.1019	697.712	1247.65	1852.33	76.2672
		32.8257	90.6962	696.429	1246.79	1852.46	75.9442
		32.8651	90.8687	696.688	1246.26	1852.88	75.2055
		32.9045	90.8738	696.949	1247.69	1853.34	75.2376
		32.9439	90.5548	696.763	1248.48	1852.6	75.4626
		32.9833	90.2366	697.677	1246.99	1850.37	75.3363
		33.0227	89.418	697.35	1245.75	1851.02	76.2526
		33.0621	88.6972	697.358	1245.52	1849.89	75.9843
		33.1015	89.7694	697.286	1247.12	1850.59	76.3261
		33.1409	89.6449	696.891	1246.22	1852.8	76.5177
		33.1803	89.5102	696.939	1246.58	1852.31	76.2067
		33.2197	89.9715	695.373	1246.03	1852.07	76.3742
		33.2592	90.0511	695.744	1245.11	1851.93	75.5244
		33.2986	89.7323	696.144	1246.59	1851.57	76.1423
		33.338	90.5742	696.236	1246.32	1851.68	76.303
		33.3774	90.0628	697.005	1246.8	1850.55	76.3449
		33.4169	89.8626	696.3	1246.01	1851.52	76.648
		33.4563	90.1582	695.99	1247.29	1852.34	77.0121
		33.4957	90.4838	696.826	1247.96	1851.89	76.4744
		33.5352	90.0566	696.237	1246.62	1850.94	76.0901
		33.5746	90.6244	697.433	1247.29	1853.12	76.3031
		33.6141	89.7704	695.894	1247.76	1851.11	76.2008
		33.6535	90.2065	696.51	1248.9	1850.94	75.9572
		33.693	91.2165	696.415	1248.46	1851.45	76.3937
		33.7324	91.172	695.369	1246.92	1852.01	76.6159
		33.7719	90.375	696.251	1248.21	1852.47	76.5349
		33.8113	90.328	696.859	1248.11	1852.65	76.6621
		33.8508	90.6663	698.023	1248.45	1853.48	76.6032
		33.8903	90.7128	697.123	1248.04	1851.63	76.418
		33.9298	90.6534	696.998	1248.17	1851.7	76.5538
		33.9692	91.8541	695.946	1249.31	1850.67	76.3626
		34.0087	91.6541	697.031	1250.6	1853.04	76.6808
		34.0482	91.052	695.968	1249.83	1852.95	77.215
		34.0877	91.0001	697.334	1251.55	1854.58	77.2432
		34.1272	90.5269	697.034	1250.88	1854.67	77.5502
		34.1667	91.0733	697.571	1250.31	1855.4	77.564
		34.2061	90.9764	696.146	1250.63	1855	77.4966
		34.2456	90.8832	695.923	1250.3	1855.02	77.3667
		34.2851	91.7279	697.879	1251.62	1855.51	77.931
		34.3246	91.6473	697.385	1251.24	1854.61	77.6045
		34.3642	90.8947	696.879	1252.01	1855.08	76.9337
		34.4037	91.6677	697.244	1254.52	1855.02	77.6169
		34.4432	91.7274	696.307	1253.95	1855.22	77.4769
		34.4827	91.7587	697.158	1255.22	1854.66	78.354
		34.5222	91.2703	697.276	1255.33	1855.41	78.4933
		34.5617	91.4018	697.815	1256.55	1856.66	78.8476
		34.6013	91.5102	699.458	1257.16	1856.02	78.5581
		34.6408	91.2661	699.605	1255.11	1855.29	77.7937
		34.6803	91.8856	699.616	1256.83	1857.15	77.8619
		34.7199	91.8506	699.547	1257.82	1855.74	77.8795
		34.7594	92.3396	701.09	1259.98	1857.54	78.1823
		34.7989	91.9491	700.325	1260.45	1857.27	78.4521
		34.8385	91.6888	698.305	1259.31	1856.88	78.4774
		34.878	91.6416	699.26	1259.37	1857.58	78.4972
		34.9176	91.7614	698.939	1261.27	1858.53	79.3098
		34.9572	92.4476	699.896	1261.99	1858.33	79.1289
		34.9967	92.3618	699.738	1262.73	1859.32	79.5637
		35.0363	92.3482	700.499	1264.15	1860.55	80.9179
		35.0758	92.7933	701.675	1265.23	1859.54	80.0577
		35.1154	92.0745	701.213	1264.3	1861.35	79.4264
		35.155	92.7643	701.83	1264.84	1861.85	79.1995
		35.1946	93.2137	701.495	1266.4	1864.8	80.4642
		35.2341	93.1967	702.495	1266.36	1864.04	80.9835
		35.2737	93.0993	703.047	1268.18	1861.34	80.727
		35.3133	93.2609	702.628	1267.8	1861.37	80.6684
		35.3529	94.1374	703.081	1269.82	1863.5	81.1058
		35.3925	93.6152	703.963	1270.98	1865.83	81.7588
		35.4321	93.0781	703.35	1272.35	1865.92	81.3865
		35.4717	94.441	703.099	1271.5	1866.49	81.5873
		35.5113	94.5349	703.275	1272.61	1867.15	81.3809
		35.5509	94.6035	704.019	1274.28	1867.63	82.2589
		35.5905	94.0583	704.837	1275.55	1866.97	82.5315
		35.6301	93.7463	703.699	1277.1	1868.83	82.2211
		35.6697	94.9992	705.938	1276.68	1869.33	82.3306
		35.7093	95.5525	707.055	1278.44	1871.98	82.7102
		35.749	95.1702	707.229	1279.72	1870.67	82.8312
		35.7886	95.3453	707.487	1280.49	1870.34	83.7465
		35.8282	95.3539	706.745	1282.37	1872.69	83.9448
		35.8679	95.9604	707.983	1284.21	1874.29	84.4278
		35.9075	96.1399	707.857	1284.47	1874.33	85.2696
		35.9471	95.5337	706.907	1282.44	1874.04	84.9684
		35.9868	95.3134	708.251	1285.92	1876.06	85.1829
		36.0264	95.9522	708.804	1287.23	1878.64	85.5535
		36.0661	96.37	710.13	1288.14	1878.33	86.0289
		36.1057	95.6022	710.957	1290.03	1879.15	86.3741
		36.1454	96.9865	711.838	1292.33	1879.67	87.0302
		36.185	97.1142	712.153	1292.57	1879.73	87.5002
		36.2247	96.1355	713.857	1295.39	1881.51	87.7162
		36.2644	96.3775	714.295	1295.77	1883.13	88.5623
		36.304	96.7226	714.451	1297.14	1883	89.8305
		36.3437	96.8052	712.897	1296.2	1883.97	90.8036
		36.3834	97.3127	714.506	1298	1884.87	91.1149
		36.4231	96.8499	715.463	1300.81	1888.62	91.2558
		36.4628	97.3865	716.388	1303.22	1889.67	91.2417
		36.5024	97.6591	717.071	1305.42	1890.87	91.8947
		36.5421	98.4425	717.229	1306	1892.58	92.5902
		36.5818	98.3753	718.461	1308.44	1893.65	93.8782
		36.6215	98.2139	718.556	1309.94	1895.59	94.8808
		36.6612	97.7003	718.958	1309.82	1896.49	95.3612
		36.7009	97.9424	719.751	1310.11	1897.73	96.3539
		36.7406	97.8088	720.638	1313.47	1900.74	97.5678
		36.7804	98.3281	719.89	1314.42	1902.38	98.1466
		36.8201	98.719	721.695	1316.15	1904.42	99.3412
		36.8598	98.5229	722.767	1318.86	1906.06	100.092
		36.8995	97.8355	722.865	1321.53	1909.76	101.879
		36.9392	98.2624	722.589	1321.86	1912.01	103.257
		36.979	98.3335	722.656	1323.88	1913.58	104.652
		37.0187	98.4537	724.074	1324.47	1915.32	105.114
		37.0584	99.0225	724.789	1326.63	1919.69	107.077
		37.0982	98.1273	724.424	1326.74	1920.52	108.3
		37.1379	98.9941	725.548	1328.02	1922.7	109.315
		37.1777	97.9447	726.123	1329.44	1925.75	111.222
		37.2174	98.2125	726.479	1331.64	1929.9	114.272
		37.2572	97.9628	725.669	1333.95	1933.72	115.566
		37.2969	98.5186	726.633	1336.22	1936.87	117.445
		37.3367	98.8151	727.617	1337.46	1941.86	121.217
		37.3765	99.2686	728.275	1339.33	1944.63	124.667
		37.4162	98.5567	730.162	1340.06	1950.28	126.81
		37.456	97.9996	728.577	1341.68	1955.9	130.875
		37.4958	97.6608	729.495	1342.92	1961.22	134.263
		37.5356	97.2208	731.158	1345.32	1967.19	137.89
		37.5753	96.8987	732.287	1346.76	1972.31	142.322
		37.6151	97.7947	732.719	1349.04	1981.48	147.786
		37.6549	98.4288	732.593	1350.23	1991.27	153.977
		37.6947	97.6717	732.868	1353.77	2000.95	161.44
		37.7345	97.7347	732.819	1357.19	2010.71	169.061
		37.7743	97.7205	734.315	1360.6	2021.02	177.293
		37.8141	96.9747	736.526	1362.13	2029.8	187.245
		37.8539	97.0195	737.809	1365.26	2039.95	198.052
		37.8937	96.4665	737.659	1368.47	2051.74	209.38
		37.9336	96.2724	735.905	1368.81	2067.49	221.244
		37.9734	95.5465	736.793	1371.79	2076.4	234.899
		38.0132	95.0934	736.562	1376.06	2089.88	251.575
		38.053	94.749	737.345	1378.11	2099.94	266.983
		38.0929	94.3596	738.914	1382.19	2108.31	282.094
		38.1327	94.9062	740.886	1383.88	2116.88	298.729
		38.1725	95.8773	741.192	1386.05	2123.7	317.127
		38.2124	95.4063	743.549	1389.16	2127.09	333.58
		38.2522	95.8217	743.195	1392.03	2126.71	346.393
		38.2921	94.5087	743.531	1393.9	2123.14	358.649
		38.3319	94.4005	744.754	1394.14	2123.45	372.34
		38.3718	94.3723	744.857	1397.7	2117.77	381.963
		38.4116	93.8216	744.79	1400.5	2111.82	385.265
		38.4515	94.167	745.042	1401.93	2105.97	386.174
		38.4914	93.8039	746.447	1406.46	2101.21	386.654
		38.5312	93.6488	748.504	1410.01	2096.66	382.27
		38.5711	91.7064	749.24	1410.69	2092.53	372.635
		38.611	92.4957	750.139	1412.84	2089.21	360.81
		38.6509	92.2399	751.683	1415.53	2086.36	347.108
		38.6908	91.822	752.318	1415.71	2084.34	333.023
		38.7306	91.8204	750.894	1417.05	2080.68	318.104
		38.7705	92.319	751.978	1419.78	2077.48	302.746
		38.8104	92.7651	753.347	1421.23	2076.05	287.804
		38.8503	92.3469	753.593	1422.4	2076.18	272.293
		38.8902	91.6868	753.062	1423.64	2076.47	258.085
		38.9301	91.6726	752.941	1425.09	2076.16	244.846
		38.9701	90.9125	753.618	1426.65	2076.15	231.803
		39.01	90.768	753.691	1426.61	2076.37	219.028
		39.0499	90.9335	753.875	1426.46	2074.99	208.56
		39.0898	90.6153	755.165	1426.69	2073.72	196.991
		39.1297	91.2431	754.648	1425.77	2072.36	187.89
		39.1697	90.5654	753.789	1426.91	2071.28	178.677
		39.2096	90.4244	755.191	1426.99	2069.41	170.776
		39.2496	90.2292	754.066	1426.84	2069.45	164.059
		39.2895	90.2981	754.308	1425.55	2066.14	158.598
		39.3294	90.9023	756.845	1425.87	2064.53	152.826
		39.3694	91.2634	757.53	1424.68	2061.63	146.511
		39.4093	90.5001	755.584	1421.61	2056.07	141.3
		39.4493	91.5945	754.96	1421.62	2053.38	137.425
		39.4893	91.0585	754.099	1420.7	2048.84	133.235
		39.5292	91.037	753.947	1419.43	2043.19	129.118
		39.5692	90.8622	753.824	1416.52	2038.29	126.114
		39.6092	90.9734	752.769	1415.44	2033.33	123.705
		39.6491	91.3215	753.029	1414.24	2027.45	121.25
		39.6891	91.8743	753.685	1410.46	2022.83	117.887
		39.7291	91.3089	752.634	1407.46	2016.86	115.388
		39.7691	91.2586	752.372	1407.16	2013.3	113.308
		39.8091	91.2711	750.629	1403.46	2008.86	111.746
		39.8491	90.3726	750.612	1400.18	2001.63	109.894
		39.8891	90.5908	749.964	1397.5	1995.99	108.66
		39.9291	90.8176	746.886	1394.4	1989.74	106.946
		39.9691	90.7856	747.074	1388.77	1986.75	106.245
		40.0091	90.7755	745.331	1387.42	1981.37	105.594
		40.0491	91.4933	744.677	1386.73	1976.52	104.308
		40.0892	90.4752	742.422	1381.65	1971.22	102.05
		40.1292	90.5582	741.623	1377.7	1967.25	101.87
		40.1692	91.0654	742.042	1375.93	1964.45	100.704
		40.2092	90.4574	740.29	1373.52	1958.7	99.3075
		40.2493	90.6077	739.72	1371.1	1956.22	99.4331
		40.2893	90.2319	739.19	1368.22	1951.57	99.1838
		40.3294	91.1792	739.182	1364.26	1949.14	98.0373
		40.3694	90.3297	739.657	1360.73	1945.18	97.6943
		40.4095	89.9281	737.554	1357.37	1944.24	97.6217
		40.4495	89.789	736.271	1355.87	1940.86	97.4065
		40.4896	90.1361	733.015	1354.68	1936.94	96.9517
		40.5296	90.3802	733.136	1352.1	1932.4	96.3424
		40.5697	91.2391	733.218	1349.73	1932.04	95.4745
		40.6098	91.1009	732.879	1348.37	1928.4	94.5786
		40.6499	91.4467	732.166	1347.54	1926.27	94.2029
		40.6899	90.8944	730.602	1344.63	1923.59	93.8066
		40.73	91.6051	731.272	1341.66	1922.37	93.8787
		40.7701	92.0744	732.281	1339.14	1920.33	93.9335
		40.8102	91.795	731.679	1336.97	1920.16	93.2645
		40.8503	91.4355	730.802	1336.91	1918.16	93.0126
		40.8904	91.8666	730.178	1336.07	1917.22	93.2023
		40.9305	91.52	730.222	1335.07	1915.71	92.6021
		40.9706	91.9143	729.091	1332.69	1912.76	92.9196
		41.0107	92.2462	727.724	1330.53	1910.63	92.3373
		41.0508	91.8412	728.317	1330.42	1910.25	93.131
		41.0909	92.028	727.354	1328.13	1908.26	93.0631
		41.1311	92.1691	727.176	1328.61	1906.44	92.1943
		41.1712	92.9276	726.372	1326.45	1904.93	91.7633
		41.2113	94.1987	727.036	1325.7	1904.13	91.846
		41.2515	93.2271	726.918	1326.36	1906.16	91.3774
		41.2916	92.5136	725.621	1323.68	1902.88	91.2206
		41.3318	93.6992	725.631	1323.25	1902.46	91.872
		41.3719	93.2585	726.038	1324.59	1901.23	92.2599
		41.4121	93.4192	725.568	1323.02	1900.55	91.9638
		41.4522	93.8867	725.125	1322.69	1899.8	91.2147
		41.4924	94.1252	725.034	1322.05	1900.61	91.4199
		41.5325	94.2596	725.127	1320.18	1899.57	91.8815
		41.5727	94.6705	725.805	1320.96	1898.82	91.3072
		41.6129	94.6981	726.349	1322.23	1898.19	91.4973
		41.6531	95.3028	727.241	1322.12	1897.33	91.4961
		41.6932	94.8858	726.162	1322.85	1897.05	92.2747
		41.7334	95.3695	726.303	1323.99	1896.69	91.6853
		41.7736	95.885	726.064	1323.96	1897.27	91.8929
		41.8138	95.4921	725.712	1322.27	1896.43	92.6437
		41.854	95.3123	726.048	1323.69	1896.3	92.463
		41.8942	96.3806	726.818	1323.6	1895.81	92.2669
		41.9344	96.2987	726.643	1323.27	1895.14	92.0563
		41.9746	96.8278	727.787	1324.83	1896.54	92.9722
		42.0148	97.2271	727.856	1324.65	1897.99	93.2419
		42.0551	97.1993	729.056	1325.5	1897.88	93.7076
		42.0953	97.9768	729.182	1327.73	1897.62	94.0935
		42.1355	98.1537	729.624	1328.45	1898.45	93.565
		42.1757	98.9061	730.041	1328.37	1901.34	93.3706
		42.216	99.9601	732.16	1332.23	1901.9	94.2347
		42.2562	100.629	733.358	1332.38	1899.89	94.4204
		42.2965	101.371	734.395	1333.96	1901.15	94.6895
		42.3367	101.619	736.471	1335.79	1902.72	94.4985
		42.377	103.026	736.859	1338.32	1904.37	94.8249
		42.4172	104.131	739.197	1341.3	1906.23	95.3178
		42.4575	105.325	741.413	1344.28	1908.53	96.602
		42.4977	105.812	743.507	1347.54	1909.13	96.5806
		42.538	107.714	745.646	1351.49	1912.21	97.2569
		42.5783	109.017	749.547	1355.78	1914.27	97.819
		42.6186	111.734	753.297	1361.64	1918.22	97.5977
		42.6588	114.292	756.937	1366.65	1922.47	96.9021
		42.6991	118.141	762.526	1374.96	1927.15	98.0939
		42.7394	122.86	768.392	1383.69	1931.94	99.1239
		42.7797	128.188	775.383	1391.14	1940.04	99.4048
		42.82	135.143	784.714	1405.08	1949.88	99.7194
		42.8603	144.89	795.435	1420.55	1962.34	99.6195
		42.9006	158.25	811.317	1442.12	1978.86	100.588
		42.9409	176.803	832.694	1471.41	2002.86	101.161
		42.9812	205.207	860.298	1508.68	2041.65	102.455
		43.0216	251.434	903.223	1565.47	2106.31	103.188
		43.0619	329.509	968.898	1658.68	2221.33	104.37
		43.1022	461.35	1070.78	1810.91	2409.97	104.662
		43.1426	688.96	1244.47	2068.8	2720.07	105.291
		43.1829	1054.12	1538.22	2512.5	3156.8	106.895
		43.2232	1559.03	2034.83	3173.67	3599.24	109.017
		43.2636	2108.8	2788.63	3958.19	3800.65	110.003
		43.3039	2424.72	3729.2	4563.06	3565.35	111.145
		43.3443	2266.89	4467.21	4648.13	3064.99	112.179
		43.3847	1699.36	4411.65	4121.58	2610.2	113.291
		43.425	1069.98	3500.86	3271.15	2313.84	112.72
		43.4654	639.637	2465.95	2521.05	2150.13	114.206
		43.5058	403.644	1738.39	2010.21	2062.49	115.371
		43.5461	282.717	1318.26	1727.07	2014.5	115.468
		43.5865	220.721	1094.61	1576.66	1986.54	117.54
		43.6269	182.813	968.113	1491.72	1968.02	119.46
		43.6673	160.354	894.736	1442.71	1958.05	120.88
		43.7077	145.311	848.679	1412.29	1950.75	123.667
		43.7481	134.532	818.592	1390.94	1944.72	125.579
		43.7885	125.866	795.994	1372.74	1941.08	127.118
		43.8289	120.09	780.612	1360.4	1937.34	130.256
		43.8693	116.378	770.76	1353.69	1935.44	134.365
		43.9097	111.789	760.421	1344.09	1934.5	136.821
		43.9502	108.774	753.66	1337.03	1933.87	140.194
		43.9906	107.366	746.848	1332.8	1934.82	142.985
		44.031	105.439	744.105	1328.45	1935.98	145.898
		44.0714	104.16	740.844	1324.39	1935.58	150.23
		44.1119	102.891	736.771	1322.33	1935.45	154.261
		44.1523	100.414	733.306	1318.21	1934.95	157.104
		44.1928	99.1848	730.269	1315.94	1936.54	161.602
		44.2332	97.7381	729.291	1315.22	1936.58	166.323
		44.2737	97.5611	727.106	1313.93	1937.08	170.851
		44.3141	96.8502	725.188	1311.75	1935.79	175.804
		44.3546	96.0597	723.118	1310.96	1936.68	179.357
		44.3951	95.4972	722.263	1310.72	1937.82	183.072
		44.4356	94.2099	721.059	1307.8	1936.19	187.905
		44.476	94.4909	720.17	1307.49	1934.59	191.874
		44.5165	94.5403	720.23	1306.92	1935.56	193.547
		44.557	94.0985	718.331	1307.04	1934.68	195.403
		44.5975	93.063	717.952	1306.1	1932.3	196.386
		44.638	92.8565	717.697	1305.5	1932.14	198.315
		44.6785	92.4634	716.624	1305.41	1929.42	197.942
		44.719	92.7072	715.597	1304.2	1927.01	197.487
		44.7595	91.8462	714.265	1303.18	1927.32	195.935
		44.8	91.3414	712.41	1302.63	1926.87	194.244
		44.8406	91.5085	712.183	1301.2	1926.48	191.347
		44.8811	91.1702	712.355	1301.23	1924.09	187.609
		44.9216	90.8698	711.916	1300.26	1922.62	184.967
		44.9622	90.2766	711.252	1298.75	1919.95	179.777
		45.0027	90.4546	711.639	1300.24	1919.32	175.871
		45.0432	90.7176	711.18	1299.05	1917.82	172.485
		45.0838	90.408	710.068	1299.93	1916.49	167.489
		45.1243	89.8547	709.783	1298.39	1914.92	163.106
		45.1649	89.6573	709.833	1298.58	1915.25	158.308
		45.2055	89.5352	708.11	1296.36	1914.49	153.759
		45.246	89.3356	708.638	1296.43	1911.1	150.595
		45.2866	89.6839	707.963	1296.18	1911.86	145.296
		45.3272	89.1634	707.948	1295.07	1913.37	142.166
		45.3678	88.3354	707.642	1294.33	1912.01	137.729
		45.4083	88.7924	708.05	1295.1	1911.05	134.174
		45.4489	88.2931	706.752	1292.9	1908.8	130.72
		45.4895	88.7518	706.939	1293.72	1908.48	127.421
		45.5301	88.1023	706.147	1293.74	1907.42	124.963
		45.5707	87.6334	705.441	1292.03	1907.52	122.36
		45.6113	87.6537	704.266	1289.64	1906.38	119.603
		45.652	88.4892	703.403	1288.79	1903.65	117.022
		45.6926	89.1569	703.989	1290.47	1902.37	115.033
		45.7332	88.1779	705.005	1287.78	1900.2	112.444
		45.7738	88.3568	704.604	1286.85	1898.7	110.53
		45.8145	88.7223	703.251	1283.86	1897.87	108.787
		45.8551	88.7497	702.133	1282.85	1896.56	107.064
		45.8957	87.4658	701.722	1282.21	1895.82	106.065
		45.9364	87.5023	702.683	1282.19	1893.27	104.082
		45.977	87.556	701.76	1281.48	1890.87	103.325
		46.0177	87.5739	702.088	1280.33	1888.66	102.284
		46.0584	86.815	701.641	1278.59	1886.33	100.355
		46.099	87.0236	701.597	1278.69	1886.15	99.0344
		46.1397	87.6957	700.434	1278.79	1884.29	98.7849
		46.1804	86.8838	700.563	1277.76	1882.61	98.141
		46.221	87.2516	699.507	1275.02	1880.37	97.168
		46.2617	87.1529	698.307	1274.04	1879.69	96.9034
		46.3024	87.7786	698.419	1272.73	1878.32	96.6719
		46.3431	87.5471	698.86	1270.32	1875.46	96.1668
		46.3838	86.9016	697.339	1271.07	1875.1	94.7671
		46.4245	87.0171	696.838	1270.06	1872.79	94.0795
		46.4652	86.4595	695.798	1268.5	1870.19	93.2725
		46.5059	86.3496	695.737	1267.8	1868.59	92.7192
		46.5467	87.2451	695.204	1265.99	1866.92	92.7912
		46.5874	86.7428	695.63	1264.64	1866.01	92.3784
		46.6281	86.6349	694.786	1263.45	1864.3	91.9737
		46.6688	87.0047	694.836	1263.68	1862.57	91.5253
		46.7096	86.5569	694.861	1261.5	1861.86	90.7154
		46.7503	86.8909	693.16	1260.77	1861.43	90.6004
		46.7911	86.5982	693.23	1260.75	1858.87	90.1973
		46.8318	85.9208	693.836	1259.33	1857.43	89.9684
		46.8726	85.9536	692.425	1257.29	1856.26	89.1387
		46.9134	86.6268	690.627	1257.73	1854.43	88.9621
		46.9541	86.4303	690.765	1256.51	1852.85	88.5372
		46.9949	85.9518	690.59	1255.8	1852.19	88.4123
		47.0357	86.096	690.346	1254.86	1851.58	88.4844
		47.0765	85.9246	690.388	1253.19	1851.53	88.3095
		47.1172	86.5378	689.947	1251.67	1849.51	88.4304
		47.158	86.6765	689.431	1252.22	1849.44	88.9043
		47.1988	86.7076	689.463	1251.94	1846.71	87.9841
		47.2396	86.112	689.105	1251.01	1846.96	87.7906
		47.2804	85.6544	689.111	1250.41	1847.06	87.7408
		47.3212	85.4075	688.694	1249.9	1846.21	87.0935
		47.3621	85.6701	688.843	1247.62	1844.46	86.8764
		47.4029	85.6125	688.214	1247.22	1843.53	86.3731
		47.4437	85.9244	687.972	1247.9	1843.52	86.8256
		47.4845	85.4357	686.809	1247.24	1841.81	86.8205
		47.5254	85.8787	686.123	1244.78	1841.54	86.8005
		47.5662	86.2219	686.224	1245.52	1840.49	86.2257
		47.6071	85.9085	685.595	1244.59	1839.33	86.2031
		47.6479	86.2351	685.811	1243.97	1839.21	86.1029
		47.6888	85.9327	685.915	1243.43	1838.57	86.1085
		47.7296	85.8246	686.044	1243.06	1838.65	86.1491
		47.7705	85.0847	685.168	1242.33	1836.63	85.9461
		47.8114	86.0505	686.047	1241.94	1837.71	85.4361
		47.8523	85.9225	685.265	1242.01	1837.4	84.6605
		47.8931	86.2335	685.366	1242.03	1838.22	85.1785
		47.934	85.6707	684.566	1241.94	1837.62	86.1235
		47.9749	86.2532	685.221	1241.61	1838.82	86.8165
		48.0158	86.5051	686.329	1242.55	1838.81	86.6417
		48.0567	86.2518	686.927	1243.16	1836.94	86.6363
		48.0976	86.5411	686.408	1241.78	1834.87	86.3821
		48.1385	86.5711	687.014	1240.58	1833.67	85.6095
		48.1795	86.429	685.724	1239.6	1832.66	85.1872
		48.2204	86.3109	684.732	1238.11	1832.24	84.6772
		48.2613	85.6541	685.353	1238.29	1832.73	85.2018
		48.3022	85.0655	683.367	1238.05	1831.92	84.8957
		48.3432	85.3755	683.218	1238.19	1830.99	84.8601
		48.3841	85.1344	683.091	1238.64	1831.35	85.0496
		48.4251	84.9647	683.593	1238.22	1830.09	85.4302
		48.466	85.0386	684.786	1238.49	1829.67	85.1795
		48.507	85.1128	684.399	1238.59	1828.93	84.5329
		48.5479	85.6936	684.746	1238.07	1830.41	84.7719
		48.5889	86.0632	684.24	1237.69	1830.06	84.9455
		48.6299	86.3582	684.312	1236.37	1829.78	84.9105
		48.6709	86.8196	684.338	1237.2	1830.12	84.6357
		48.7118	86.5648	684.729	1237.37	1829.32	84.1857
		48.7528	86.2091	684.311	1236.69	1828.04	84.4167
		48.7938	85.8772	684.057	1235.85	1828.19	84.5907
		48.8348	86.523	684.347	1235.91	1828.39	84.9766
		48.8758	86.0311	684.241	1235.31	1828.8	84.1586
		48.9168	86.2394	684.374	1236.11	1827.76	84.3163
		48.9579	86.2641	684.303	1236.79	1828.22	85.1438
		48.9989	85.9848	685.405	1237.06	1827.52	84.253
		49.0399	85.8582	684.758	1236.49	1827.61	84.0893
		49.0809	85.7871	685.236	1236.92	1828.01	83.2759
		49.122	86.0776	685.305	1237.81	1828.75	83.8823
		49.163	86.2532	685.449	1237.74	1828.49	85.0207
		49.2041	86.8508	685.943	1238.58	1828.63	83.9424
		49.2451	86.8163	686.24	1238.44	1828.83	84.219
		49.2862	87.5162	686.592	1238.53	1829.35	84.0211
		49.3272	88.1	686.374	1238.98	1830.01	84.0581
		49.3683	88.662	687.984	1240.06	1829.26	83.9668
		49.4094	89.0378	688.468	1240.98	1830.58	84.6068
		49.4504	89.1536	689.164	1241.79	1830.07	84.4573
		49.4915	89.5971	690.587	1242.63	1830.32	83.5717
		49.5326	89.8869	691.001	1244.08	1832.12	84.1282
		49.5737	90.4277	692.213	1245.64	1831.96	84.6046
		49.6148	90.3907	693.722	1246.25	1832.01	84.1087
		49.6559	91.6101	696.542	1248.86	1833.55	84.5004
		49.697	92.5685	698.877	1251.02	1834.45	83.7553
		49.7381	93.2971	700.393	1251.91	1836.96	83.7122
		49.7793	95.379	703.755	1255.61	1839.42	84.1103
		49.8204	96.826	707.186	1258.41	1841.5	83.4551
		49.8615	99.6404	711.396	1261.43	1844.51	83.7424
		49.9027	103.045	717.06	1266.88	1849.38	84.2747
		49.9438	107.089	724.767	1273.52	1855.29	83.823
		49.9849	111.367	732.43	1281.36	1861.81	83.8726
		50.0261	117.034	743.542	1291.49	1872.24	84.0928
		50.0673	126.741	760.084	1304.68	1886.36	83.9503
		50.1084	139.672	778.49	1321.52	1905.23	83.5786
		50.1496	160.408	803.578	1346.3	1936.55	83.9348
		50.1908	194.851	836.741	1384.19	1995.69	84.6063
		50.2319	256.033	885.415	1451.14	2101.07	84.0585
		50.2731	361.292	960.147	1577.43	2262.51	84.2175
		50.3143	526.32	1083.76	1801.13	2449.18	84.8721
		50.3555	753.219	1290.95	2134.8	2598.1	84.9417
		50.3967	981.629	1590.85	2508.71	2624.86	85.1424
		50.4379	1084.21	1910.19	2766.3	2492.23	85.0212
		50.4791	989.69	2113.39	2772.78	2287.86	85.1895
		50.5204	740.625	2070.73	2517.86	2107.12	84.7959
		50.5616	472.156	1791.96	2132.94	1991.46	84.9528
		50.6028	282.93	1431.61	1771.64	1926.22	84.4309
		50.644	192.015	1145.68	1532.33	1893.79	83.7237
		50.6853	155.644	969.663	1409.41	1874.73	83.7082
		50.7265	137.806	875.278	1354.73	1862.34	84.6665
		50.7678	124.681	822.439	1321.86	1851.82	84.0059
		50.809	114.936	789.88	1298.14	1845.37	83.5762
		50.8503	109.302	766.35	1280.23	1839.13	84.5333
		50.8916	104.6	749.162	1267.9	1836.11	84.6249
		50.9328	101.691	735.467	1259.9	1833.95	84.349
		50.9741	98.6776	725.978	1254.17	1832.31	84.459
		51.0154	95.8898	717.587	1249.25	1829.47	84.399
		51.0567	94.7956	710.739	1245.34	1827.93	84.1087
		51.098	93.5787	705.232	1242.56	1825.47	83.9307
		51.1393	91.6011	700.152	1239.86	1824.61	84.0889
		51.1806	89.8057	695.685	1235.95	1822.48	84.4044
		51.2219	89.2982	692.239	1234.49	1820.9	84.489
		51.2632	88.3833	689.038	1232.05	1819.72	84.0005
		51.3046	87.6221	686.917	1230.26	1819.52	84.0366
		51.3459	86.8265	684.388	1228.38	1817.75	84.6067
		51.3872	86.2518	682.773	1227.64	1816.23	84.2278
		51.4286	85.5625	681.593	1226.2	1815.74	84.2369
		51.4699	84.8501	680.73	1225.49	1816.16	84.1055
		51.5113	84.2317	679.757	1224.15	1816.66	83.8675
		51.5526	84.5613	678.954	1223.39	1816.6	83.8749
		51.594	84.3685	677.253	1222.17	1814.93	84.0494
		51.6353	84.0365	676.073	1220.58	1815.76	84.7215
		51.6767	83.7516	675.743	1220.45	1815.42	84.9544
		51.7181	83.8803	675.159	1219.45	1814.57	84.2574
		51.7595	83.8412	675.214	1219.49	1813.92	84.2975
		51.8009	83.9389	674.137	1220.49	1813.07	84.1626
		51.8423	83.5489	673.828	1219.72	1812.96	84.2836
		51.8837	82.9587	673.476	1218.81	1813.18	84.0593
		51.9251	82.6754	673.267	1217.87	1812.74	84.4412
		51.9665	82.3711	672.99	1217.47	1812.09	83.5786
		52.0079	82.1439	671.444	1216.53	1813.01	84.0845
		52.0493	82.0459	671.058	1217.96	1812.48	84.0466
		52.0908	82.6895	670.882	1216.69	1810.91	83.8704
		52.1322	82.5396	671.743	1217.01	1811.68	84.1727
		52.1737	82.0139	671.706	1216.84	1811.32	84.8678
		52.2151	81.8115	671.093	1216.54	1811.55	84.5367
		52.2566	81.5425	670.268	1215.84	1811.77	84.4919
		52.298	82.0495	670.532	1216.65	1810.94	84.902
		52.3395	81.3169	670.004	1216.49	1810.04	85.3941
		52.381	81.4763	669.958	1216.27	1809.84	84.9562
		52.4224	81.2477	669.464	1215.73	1808.64	84.8931
		52.4639	81.4092	670.244	1216.03	1809.43	85.0716
		52.5054	81.1339	669.725	1215.32	1809.69	84.7564
		52.5469	81.2516	668.436	1214.95	1810.99	85.249
		52.5884	81.4966	669	1216.74	1810.58	84.7324
		52.6299	81.3318	668.234	1215.09	1810.73	85.2138
		52.6714	81.1059	668.37	1213.71	1810.86	85.0227
		52.7129	80.3991	667.771	1214.63	1808.97	84.5519
		52.7545	80.599	667.593	1213.08	1808.83	84.7538
		52.796	80.7671	668.093	1212.76	1808.92	84.8287
		52.8375	80.6471	667.706	1212.87	1809.09	84.3771
		52.8791	80.4675	667.098	1213.58	1809.69	84.8123
		52.9206	80.4902	668.015	1213.12	1808.47	84.2737
		52.9622	80.6327	668.303	1213.73	1808.1	84.7932
		53.0037	80.3217	667.359	1213.08	1806.99	84.4478
		53.0453	80.9965	666.786	1211.83	1808	84.556
		53.0869	81.4564	665.984	1212.38	1809.5	85.0704
		53.1284	80.8345	666.344	1213.54	1809.28	84.4556
		53.17	80.7908	666.533	1213.12	1808.58	84.7729
		53.2116	81.1198	666.297	1212.02	1808.03	85.1424
		53.2532	81.0293	666.89	1212.01	1808.32	84.9626
		53.2948	80.1914	666.951	1211.85	1808.35	85.2702
		53.3364	80.0726	667.207	1211.19	1808	85.083
		53.378	80.4657	667.544	1212.08	1807.71	85.1132
		53.4197	80.7407	667.283	1212.99	1808.18	85.47
		53.4613	80.2693	666.703	1212.05	1806.68	85.4024
		53.5029	81.1001	666.722	1211.2	1807.36	84.9977
		53.5446	80.1584	665.855	1210.42	1807.39	84.9876
		53.5862	79.6748	666.302	1210.18	1807.57	85.3309
		53.6278	80.2887	666.003	1210.36	1807.79	85.8493
		53.6695	80.7936	665.104	1209.46	1807.77	85.0076
		53.7112	80.8426	666.014	1209.89	1807.62	84.9478
		53.7528	81.0001	665.699	1210.82	1807.58	85.4506
		53.7945	81.0974	665.657	1211.89	1808.18	85.5837
		53.8362	80.8926	665.511	1211.52	1809.26	85.7366
		53.8779	80.4576	665.749	1211	1809.37	86.059
		53.9196	80.0199	666.261	1210.7	1807.75	85.8864
		53.9613	80.3157	666.405	1211.47	1807.47	86.2812
		54.003	80.5113	666.024	1210.61	1806.41	85.63
		54.0447	80.1084	664.578	1211.01	1806.25	86.2026
		54.0864	80.2716	664.863	1210.77	1806.72	86.0293
		54.1281	80.338	664.705	1210.28	1806.57	85.6432
		54.1698	79.7212	664.222	1210.59	1806.35	85.417
		54.2116	79.7695	664.173	1210.62	1806.43	85.5966
		54.2533	80.0214	663.985	1209.76	1806.41	85.3771
		54.2951	80.9532	663.333	1210.18	1804.98	85.9063
		54.3368	80.4065	663.566	1210.48	1805.83	86.7777
		54.3786	80.0774	665.014	1208.66	1805.9	85.9383
		54.4203	80.0648	663.89	1209.37	1805.97	85.8926
		54.4621	79.517	664.304	1209.54	1804.58	86.0057
		54.5039	79.6984	664.654	1208.89	1804.98	86.3849
		54.5457	80.4536	663.702	1207.49	1806.23	86.2275
		54.5874	80.2509	664.218	1207.49	1805.87	85.9432
		54.6292	79.8224	664.543	1207.74	1804.82	85.9562
		54.671	79.2394	664.564	1208.12	1805.35	85.756
		54.7129	79.7216	664.072	1209.44	1805.62	85.6875
		54.7547	79.1262	663.817	1209.21	1805.36	85.5943
		54.7965	79.6206	663.212	1208.49	1805.29	85.7219
		54.8383	79.8049	663.659	1208.96	1805.58	85.4927
		54.8801	79.8843	663.854	1209.26	1805.96	86.5234
		54.922	79.499	663.495	1208.31	1806.17	86.7378
		54.9638	79.5982	663.763	1209.37	1806.96	86.862
		55.0057	79.7466	663.93	1208.62	1807.54	86.6386
		55.0475	79.3314	663.668	1209.15	1806.64	86.3384
		55.0894	80.0296	664.448	1209.05	1807.49	87.1202
		55.1313	79.7822	664.66	1208.59	1805.76	87.6227
		55.1732	78.8803	664.386	1207.75	1805.9	86.909
		55.215	79.3387	664.229	1208.11	1805.15	86.8383
		55.2569	79.2911	663.208	1208.17	1803.83	86.5198
		55.2988	79.3984	662.868	1208.62	1803.82	86.5875
		55.3407	79.4337	662.378	1209.32	1804.38	86.6891
		55.3826	79.5563	661.899	1209.26	1804.2	87.3942
		55.4246	79.3528	661.133	1208.32	1804.82	87.1023
		55.4665	79.1122	661.622	1208.14	1805.6	87.7954
		55.5084	79.2116	661.629	1207.83	1803.96	87.7785
		55.5503	78.5975	662.377	1208.2	1803.9	87.8741
		55.5923	79.153	662.927	1208.73	1804.2	87.5116
		55.6342	79.692	662.379	1207.83	1802.99	87.4094
		55.6762	79.517	662.852	1207.56	1803.45	87.5092
		55.7181	79.2912	662.54	1207.16	1804.5	87.9077
		55.7601	79.8588	661.876	1207.41	1803.79	87.783
		55.8021	79.6795	662.697	1208.66	1803.19	87.4152
		55.8441	79.5598	661.806	1207.97	1802.8	86.7461
		55.886	79.42	662.693	1208.47	1802.93	87.2153
		55.928	78.8294	662.034	1207.98	1804.3	86.619
		55.97	79.3005	661.991	1207.62	1803.73	86.5944
		56.012	78.9153	661.885	1207.14	1802.57	86.9601
		56.054	78.6076	661.466	1206.94	1803.39	87.3335
		56.0961	78.2018	661.731	1207.78	1804.36	87.2473
		56.1381	78.6936	662.242	1207.59	1803.97	87.1011
		56.1801	78.8558	662.425	1208.17	1803.39	86.9661
		56.2222	79.4669	661.848	1207.57	1803.14	87.476
		56.2642	79.2853	661.895	1207.57	1803.84	88.1609
		56.3063	78.3537	662.028	1207.75	1804.31	87.889
		56.3483	78.6716	660.965	1206.84	1804.13	87.3235
		56.3904	78.6822	661.271	1207.41	1804.44	87.5608
		56.4324	78.1793	661.733	1207.42	1803.86	87.6701
		56.4745	78.344	661.563	1207.43	1803.45	87.6229
		56.5166	79.0107	662.361	1207.17	1803.19	87.4597
		56.5587	78.3991	661.791	1207.13	1802.86	87.877
		56.6008	78.4078	661.294	1206.86	1804.04	88.0889
		56.6429	78.6696	661.251	1206.2	1803.29	88.6939
		56.685	79.0075	661.916	1206.41	1803.21	88.5558
		56.7271	78.9971	661.85	1206.47	1802.78	88.5272
		56.7692	78.5781	661.51	1206.39	1801.76	88.1253
		56.8114	78.2107	661.303	1207.15	1803.28	88.1689
		56.8535	78.2894	661.922	1206.67	1802.56	88.0162
		56.8957	78.8704	660.854	1205.83	1802.32	87.6988
		56.9378	78.7147	660.155	1205.07	1802.7	88.3831
		56.98	78.4548	660.145	1205.04	1802.26	88.6826
		57.0221	78.6028	660.962	1205.47	1802.02	88.3241
		57.0643	78.6656	660.957	1206	1803.25	88.0009
		57.1065	78.5293	660.826	1206.74	1802.72	88.004
		57.1486	78.8075	660.21	1205.96	1801.49	87.1469
		57.1908	78.9619	660.061	1206.19	1802.43	87.9397
		57.233	78.8447	660.63	1206.61	1802.02	88.7364
		57.2752	78.5388	660.388	1206.77	1801.65	88.7961
		57.3174	77.7515	660.79	1207.29	1802.54	89.1007
		57.3597	78.278	660.831	1206.48	1802.09	89.8764
		57.4019	78.5521	660.878	1207.21	1803.2	89.5571
		57.4441	78.5349	660.768	1207.3	1802.94	89.6672
		57.4864	78.3142	660.407	1207.09	1802.81	89.3124
		57.5286	78.2372	661.213	1206.54	1801.31	89.1989
		57.5708	77.9653	660.903	1206.79	1801.76	88.4583
		57.6131	77.5962	661.062	1206.76	1802.53	88.2774
		57.6554	78.0728	661.288	1206.94	1803	88.3645
		57.6976	78.4385	661.171	1206.81	1802.31	89.072
		57.7399	78.1944	660.976	1206.22	1802.16	89.144
		57.7822	78.3433	660.219	1206.24	1803.05	89.3465
		57.8245	78.4172	660.383	1206.18	1802.69	89.2387
		57.8668	77.8766	660.256	1206.98	1801.68	88.9385
		57.9091	78.3915	660.76	1207.01	1801.46	89.0902
		57.9514	78.0918	660.636	1205.45	1801.73	89.4145
		57.9937	78.2704	660.298	1204.56	1801.96	89.9153
		58.0361	78.0764	660.505	1205.45	1803.2	89.9269
		58.0784	78.2977	660.478	1204.8	1802.03	90.1282
		58.1207	78.0217	660.383	1204.85	1802.19	90.1112
		58.1631	77.6698	660.57	1205.66	1801.69	89.5894
		58.2054	78.0447	661.63	1206.85	1801.51	89.8755
		58.2478	78.8204	661.22	1207.06	1801.7	90.2033
		58.2901	78.3839	660.973	1206.35	1801.39	90.5602
		58.3325	78.4159	660.814	1207.3	1802.67	90.1538
		58.3749	77.7651	662.091	1206.47	1802.51	90.426
		58.4173	77.9705	660.207	1207.8	1801.6	90.4868
		58.4597	78.0018	660.294	1207.6	1800.98	90.0227
		58.5021	78.2317	659.719	1207.02	1801.56	89.7297
		58.5445	78.0533	659.597	1207.83	1802.02	89.4941
		58.5869	77.9539	659.644	1206.61	1801.32	89.5196
		58.6293	78.4388	660.176	1206.13	1801.73	90.3179
		58.6718	78.2722	660.556	1206.81	1802.17	90.0838
		58.7142	77.952	659.392	1206.8	1802.46	89.7764
		58.7566	78.0831	659.523	1207.23	1802.46	90.4115
		58.7991	77.5574	659.417	1206.45	1802.84	90.4135
		58.8416	78.239	659.86	1206.83	1803.29	90.852
		58.884	77.783	660.898	1207.05	1802.69	90.2284
		58.9265	77.8045	660.764	1207.78	1802.46	91.0345
		58.969	77.8084	660.669	1208.03	1802.21	91.0189
		59.0115	77.8532	660.883	1207.46	1802.33	90.7709
		59.0539	78.1846	660.492	1207.21	1802.81	89.896
		59.0964	78.2776	659.735	1207.68	1802.72	90.2895
		59.139	78.5124	659.895	1208.17	1804	90.7654
		59.1815	77.9512	658.982	1208.24	1803.27	91.3032
		59.224	77.7166	659.903	1207.95	1803.01	90.76
		59.2665	77.7841	659.968	1206.93	1802.82	91.3871
		59.3091	77.655	660.174	1207.21	1801.85	91.0092
		59.3516	78.1027	660.623	1208.12	1802.94	91.2549
		59.3942	77.9611	661.084	1207.7	1802.29	91.302
		59.4367	78.2834	659.687	1207.78	1803.07	92.3985
		59.4793	78.2302	659.619	1207.49	1802.83	92.0228
		59.5218	78.2215	660.712	1208.22	1803.78	91.9658
		59.5644	78.0753	660.779	1209.45	1803.79	91.7355
		59.607	78.313	660.531	1208.2	1803.95	91.8569
		59.6496	78.2889	659.359	1208.77	1803.15	91.7902
		59.6922	78.5205	659.814	1208.81	1803.63	91.7499
		59.7348	78.5003	660.859	1209.29	1803.09	92.3293
		59.7774	78.1465	660.724	1208.38	1803.66	92.1615
		59.8201	78.276	660.191	1208.34	1803.63	92.4302
		59.8627	78.1551	659.599	1208.96	1802.57	92.4606
		59.9053	78.4156	660.303	1209.64	1803.06	92.0013
		59.948	78.5281	660.49	1209.34	1803.82	92.1038
		59.9906	78.2356	660.091	1209.58	1802.7	92.1881
		60.0333	78.1597	660.945	1209.11	1802.79	92.3508
		60.0759	77.9296	660.385	1209.46	1802.92	91.9369
		60.1186	77.9318	659.469	1208.62	1802.92	91.7384
		60.1613	78.3824	660.621	1209.53	1803.65	91.9969
		60.204	78.5161	660	1210.19	1804.28	92.5093
		60.2467	77.8711	659.846	1210.21	1804.31	92.8288
		60.2894	78.0047	661.071	1210.54	1802.8	92.2489
		60.3321	78.2417	660.994	1209.84	1803.19	92.5206
		60.3748	78.8566	661.097	1210.48	1803.84	92.3021
		60.4175	78.3336	661.526	1210.64	1803.36	92.9978
		60.4603	78.4297	661.061	1210.8	1803.45	92.712
		60.503	78.002	661.079	1211.04	1804.49	92.0973
		60.5458	78.2098	660.658	1210.49	1805.16	92.4234
		60.5885	77.9419	660.893	1210.11	1805.41	92.7911
		60.6313	77.9882	661.775	1209.81	1804.44	92.9478
		60.674	77.7742	661.524	1210.35	1803.78	93.3518
		60.7168	78.5672	661.203	1211.24	1804.93	93.5409
		60.7596	78.8535	660.359	1212.41	1805.75	93.1714
		60.8024	78.4155	659.523	1212.28	1805	93.8655
		60.8452	78.527	659.297	1211.75	1803.99	94.0423
		60.888	78.3018	659.689	1211.53	1804.65	93.36
		60.9308	79.0346	660.835	1211.68	1804.99	93.603
		60.9736	78.9984	661.159	1211.93	1804.6	93.6316
		61.0165	79.305	661.082	1211.5	1804.54	93.3524
		61.0593	79.261	661.707	1212.2	1805.1	93.6705
		61.1021	79.4988	661.93	1212.96	1805.05	94.2912
		61.145	79.0166	662.158	1212.25	1805.45	94.0929
		61.1879	78.82	661.814	1212.5	1805.85	94.2797
		61.2307	78.3479	661.376	1212.91	1806.15	94.1515
		61.2736	78.2621	662.203	1214	1807.13	94.5592
		61.3165	78.8619	661.592	1213.13	1807.06	94.6428
		61.3594	79.249	661.747	1213.44	1806.78	94.8672
		61.4023	79.2427	661.546	1214.45	1806.54	94.67
		61.4452	79.0132	661.986	1214.19	1806.81	94.5549
		61.4881	78.2138	662.584	1215.16	1806.86	95.6033
		61.531	78.2659	661.98	1214.99	1806.51	95.4516
		61.5739	78.7877	661.921	1213.95	1805.51	95.752
		61.6169	79.5547	662.336	1215.06	1806.48	96.1102
		61.6598	79.3367	662.442	1214.88	1806.4	96.725
		61.7028	79.574	661.948	1215.01	1807.31	96.6381
		61.7457	79.2014	662.165	1214.89	1807.26	96.4497
		61.7887	78.9684	663.285	1215.24	1807.89	96.6212
		61.8317	79.3934	663.134	1214.72	1807.88	96.5691
		61.8747	78.8028	662.343	1215.76	1807.55	97.0907
		61.9176	79.1837	662.508	1215.8	1808.38	97.5847
		61.9606	78.5469	662.025	1215.44	1809.25	97.9216
		62.0036	78.4911	661.513	1215.72	1809.84	97.8794
		62.0467	78.564	662.345	1215.25	1809.92	97.9757
		62.0897	78.7477	663.285	1216.37	1809.24	97.6379
		62.1327	78.8541	662.393	1216.47	1809.55	97.7607
		62.1757	79.1131	661.72	1216.77	1809.34	98.4055
		62.2188	79.3341	662.394	1216.65	1810.1	98.7516
		62.2618	79.07	661.964	1215.35	1809.13	98.9622
		62.3049	78.7292	662.539	1216.27	1810.48	99.8332
		62.348	78.6963	663.376	1217.03	1811.56	99.7428
		62.391	78.4802	662.097	1216.03	1810.17	99.3449
		62.4341	78.6846	662.254	1216.63	1810.02	100.057
		62.4772	78.6187	661.492	1215.88	1810.74	100.676
		62.5203	78.8586	660.54	1215.64	1810.35	100.41
		62.5634	78.925	661.65	1216.02	1813.05	100.706
		62.6065	78.8249	662.469	1216.57	1814.79	101.769
		62.6497	78.9631	661.689	1216.07	1814.76	101.351
		62.6928	78.2601	662.647	1216.76	1813.35	101.943
		62.7359	78.9404	663.344	1216.88	1813.45	102.176
		62.7791	78.4042	663.723	1216.68	1812.75	103.434
		62.8222	78.3132	663.233	1216.2	1812.11	103.012
		62.8654	78.4085	662.527	1216.53	1813.52	104.326
		62.9086	78.4741	661.634	1215.7	1814.27	103.827
		62.9518	78.3628	661.99	1216.37	1815.29	105.234
		62.9949	78.5623	663.505	1216.71	1815.62	105.507
		63.0381	78.3862	662.216	1217.01	1815.46	105.612
		63.0813	78.4812	662.331	1218.44	1815.79	106.562
		63.1245	78.7479	661.44	1218.35	1816.49	107.034
		63.1678	78.9628	662.108	1218.88	1816.52	107.51
		63.211	78.3935	662.384	1217.73	1815.73	107.725
		63.2542	78.6792	662.774	1218.36	1817.05	109.084
		63.2975	78.3519	663.485	1219.64	1817.61	109.492
		63.3407	78.1372	662.831	1218.97	1818.01	110.284
		63.384	78.1083	662.312	1218.83	1818.58	111.285
		63.4272	78.0127	662.499	1218.32	1819.36	112.052
		63.4705	78.2698	663.401	1218.63	1820.4	113.581
		63.5138	77.8797	662.933	1219.44	1820.89	114.167
		63.5571	78.3976	662.658	1218.73	1821.75	115.898
		63.6004	78.1795	662.407	1219.76	1822.82	117.046
		63.6437	78.3236	662.578	1220.63	1824.43	117.673
		63.687	77.989	662.951	1221.68	1824.2	119.105
		63.7303	77.8791	662.446	1221.76	1824.75	120.231
		63.7737	78.3854	663.382	1221.46	1826.3	121.622
		63.817	77.6441	663.307	1222.77	1827.7	123.383
		63.8604	77.5659	663.323	1222.79	1829.54	124.733
		63.9037	77.6533	663.706	1222.76	1831.31	127.005
		63.9471	77.7538	664.311	1221.43	1831.95	128.403
		63.9905	77.8563	664.18	1221.63	1834.71	131.701
		64.0338	77.6032	663.671	1222.4	1835.75	132.99
		64.0772	77.8434	663.102	1223.06	1838.18	135.151
		64.1206	77.3607	663.042	1223.53	1839.35	137.27
		64.164	77.2098	663.276	1225.09	1841.98	140.098
		64.2075	77.3332	664.033	1224.67	1843.62	142.858
		64.2509	77.4101	663.752	1224.12	1844.62	146.576
		64.2943	77.4572	663.637	1224.7	1846.45	148.84
		64.3377	77.2515	662.825	1225.5	1848.69	152.163
		64.3812	77.2232	663.096	1226.36	1850.58	156.009
		64.4247	77.8451	662.886	1227.12	1853.41	159.921
		64.4681	78.2616	662.781	1229.77	1855.94	164.144
		64.5116	77.2864	663.477	1231.05	1858.49	167.356
		64.5551	77.2246	663.961	1231.99	1860.19	171.253
		64.5986	76.8724	664.836	1233.73	1860.58	175.31
		64.6421	76.9095	664.608	1233.87	1861.38	180.039
		64.6856	76.765	664.823	1232.88	1860.31	182.909
		64.7291	76.9722	664.501	1231.23	1860.67	186.71
		64.7726	77.0852	664.638	1232.61	1862.37	190.411
		64.8161	77.3045	665.174	1231.28	1860.68	192.958
		64.8597	77.2416	664.327	1231.81	1859.6	194.984
		64.9032	77.23	664.78	1231.42	1858.98	196.596
		64.9468	77.6966	665.666	1232	1858.5	198.382
		64.9904	76.9953	665.388	1233.15	1857.58	199.158
		65.0339	76.2417	665.795	1234.13	1856.03	198.803
		65.0775	76.3415	665.843	1233.08	1854.03	198.435
		65.1211	76.3855	666.376	1233.2	1852.76	197.291
		65.1647	76.2644	665.772	1235.12	1852.53	196.077
		65.2083	76.7823	665.802	1235.22	1851.91	193.814
		65.2519	76.4069	666.571	1235.83	1852.09	193.037
		65.2956	76.8191	666.012	1236.25	1850.81	190.334
		65.3392	77.0539	666.331	1236.78	1850.48	187.249
		65.3828	77.0201	666.885	1238.06	1850.54	183.782
		65.4265	77.2362	666.646	1237.48	1849.28	180.934
		65.4701	76.6342	666.485	1238.57	1849.03	176.979
		65.5138	76.3923	666.438	1239.28	1848.68	173.549
		65.5575	76.7508	666.791	1239.53	1848.15	170.648
		65.6012	76.6457	666.84	1238.81	1847.91	167.21
		65.6449	76.648	667.029	1239.16	1847.63	164.152
		65.6886	76.4995	667.84	1238.41	1847.44	160.21
		65.7323	76.5157	668.195	1239.81	1847.97	156.708
		65.776	77.2683	668.193	1239.86	1849.08	153.939
		65.8197	77.1693	667.095	1240.69	1848.4	151.715
		65.8635	77.2288	667.834	1241.67	1848.68	148.88
		65.9072	76.4548	669.004	1242.48	1848.39	145.064
		65.951	76.7792	668.551	1241.91	1848.58	141.539
		65.9947	76.7538	668.982	1241.65	1849.19	139.877
		66.0385	76.6999	668.267	1242.35	1850.05	137.343
		66.0823	76.6186	668.266	1241.92	1849.68	135.646
		66.1261	76.1408	668.642	1241.39	1848.76	133.797
		66.1699	76.3264	669.03	1241.94	1849.88	132.022
		66.2137	76.4226	668.919	1242.55	1849.69	129.834
		66.2575	76.2913	669.698	1241.87	1850.8	127.542
		66.3013	76.8999	669.719	1241.77	1850.18	126.379
		66.3452	77.0199	670.798	1241.53	1849.75	125.516
		66.389	77.007	670.013	1241.39	1850.11	124.271
		66.4329	77.1868	670.44	1242.07	1850.6	122.353
		66.4767	77.2008	670.106	1242.41	1850.61	121.238
		66.5206	76.5526	670.471	1242.07	1850.35	120.012
		66.5645	76.2605	670.033	1241.55	1849.95	119.265
		66.6084	76.6689	670.387	1240.72	1849.83	118.223
		66.6523	76.7546	669.252	1240.45	1848.1	117.306
		66.6962	77.0866	669.718	1241.49	1849.06	117.059
		66.7401	76.7609	668.649	1241.13	1847.51	116.116
		66.784	76.6804	669.479	1239.17	1846.63	114.834
		66.8279	77.0034	670.034	1239.72	1846.94	114.221
		66.8719	76.3571	669.785	1240.35	1845.48	113.342
		66.9158	76.6964	668.885	1239	1844.34	113.179
		66.9598	77.0579	667.918	1238.61	1843.2	112.199
		67.0038	76.917	667.759	1237.55	1843.16	112.195
		67.0477	76.8845	668.148	1238.35	1840.83	111.443
		67.0917	76.5631	668.78	1236.76	1840.4	110.467
		67.1357	76.627	668.759	1236.26	1837.99	109.536
		67.1797	76.9892	668.563	1235.57	1837.34	109.033
		67.2237	76.3438	667.58	1235.5	1837.23	108.149
		67.2678	76.1227	667.541	1234.8	1836.41	108.14
		67.3118	76.4099	666.996	1233.14	1833.97	108.483
		67.3558	76.9294	666.818	1232.71	1832.83	108.069
		67.3999	76.1298	666.678	1231.92	1832.73	107.463
		67.4439	76.9014	667.096	1231.04	1831.95	107.332
		67.488	77.0017	666.623	1230.52	1830.71	107.282
		67.5321	76.525	666.543	1230.82	1830.44	106.761
		67.5762	76.8746	666.394	1229.22	1829.12	106.444
		67.6203	76.8293	666.007	1228.72	1827.99	105.921
		67.6644	76.3583	666.265	1229.23	1827.02	105.09
		67.7085	76.2902	665.981	1227.51	1825.57	105.499
		67.7526	76.7356	665.574	1227.2	1824.67	105.862
		67.7968	76.89	665.45	1227.5	1824.5	105.362
		67.8409	76.9335	665.742	1226.9	1823.91	105.498
		67.8851	76.7228	664.91	1226.09	1823.65	104.996
		67.9292	77.0319	664.881	1224.88	1823.19	104.257
		67.9734	76.7031	665.129	1224.02	1821.68	104.147
		68.0176	76.8247	664.304	1224.26	1819.52	104.244
		68.0618	76.8506	663.535	1223.11	1819.77	104.068
		68.106	76.7752	663.286	1222.45	1819.19	103.949
		68.1502	77.1998	663.235	1222.27	1818.11	103.612
		68.1944	76.4088	663.478	1222.22	1819.05	103.377
		68.2386	76.4352	663.002	1221.83	1818.7	103.881
		68.2828	76.8289	663.474	1222.29	1817.18	104.714
		68.3271	77.4024	663.135	1221.75	1817.89	104.607
		68.3713	77.3116	662.8	1220.78	1815.66	103.227
		68.4156	76.5834	662.468	1220.97	1815.66	102.388
		68.4599	76.3778	662.776	1219.91	1814.8	102.695
		68.5042	76.8547	662.122	1219.76	1814.55	103.105
		68.5485	77.1252	662.519	1218.95	1813.83	103.421
		68.5928	77.2393	661.738	1218.42	1815.01	103.842
		68.6371	77.7154	662.905	1219.11	1814.9	103.789
		68.6814	77.4453	663.135	1218.49	1813.99	103.476
		68.7257	76.8908	662.3	1217.15	1812.94	103.207
		68.7701	76.5263	662.64	1217.82	1812.64	103.198
		68.8144	76.7276	662.578	1217.17	1812.58	103.527
		68.8588	76.8326	662.793	1217.17	1812.88	103.567
		68.9031	76.8514	662.883	1217.19	1811.78	103.288
		68.9475	77.0302	661.835	1216.53	1810.56	102.788
		68.9919	76.3316	661.601	1216.82	1810.21	102.687
		69.0363	76.1596	661.319	1215.73	1809.86	102.207
		69.0807	76.3417	661.489	1216.16	1809.52	102.671
		69.1251	76.6205	660.494	1215.55	1810.39	103.32
		69.1696	76.6943	660.795	1215.56	1810.02	103.302
		69.214	76.4382	660.483	1215.88	1809.75	102.605
		69.2584	76.7932	660.699	1215.02	1809.87	102.976
		69.3029	76.4379	660.722	1214.96	1808.88	101.729
		69.3474	76.7624	661.883	1216.11	1808.99	101.442
		69.3918	76.3524	660.902	1214.95	1809.73	102.135
		69.4363	76.6314	661.108	1213.64	1810.07	102.554
		69.4808	76.9946	660.924	1213.48	1808.75	102.757
		69.5253	77.1672	661.183	1214.04	1808.49	102.668
		69.5698	77.3574	660.746	1213.73	1808.83	102.18
		69.6143	76.7483	660.263	1212.5	1807.5	101.391
		69.6589	76.84	660.054	1213.5	1807.58	102.662
		69.7034	76.9304	660.102	1213.76	1807.95	102.816
		69.748	77.3898	660.81	1213.09	1808.43	103.484
		69.7925	76.8533	660.433	1212.93	1808.18	103.024
		69.8371	77.4886	660.652	1213.08	1807.31	103.01
		69.8817	77.3026	660.432	1213.63	1807.73	103.537
		69.9263	77.1039	660.239	1213.39	1806.67	103.516
		69.9709	77.2809	659.875	1213.13	1807.22	102.925
		70.0155	76.8357	660.292	1213.04	1806.75	103.006
		70.0601	77.2291	659.629	1212.5	1807	103.131
		70.1048	76.9622	659.637	1211.85	1807.13	102.811
		70.1494	77.1091	660.41	1212.98	1807.75	102.313
		70.1941	76.5953	660.711	1213.37	1808.84	102.522
		70.2387	76.8494	660.288	1212.4	1807.79	103.213
		70.2834	77.064	660.696	1213.07	1807.95	103.105
		70.3281	77.3299	660.753	1213.52	1807.16	102.415
		70.3728	77.7737	660.667	1212.48	1806.67	102.37
		70.4175	77.2117	661.238	1212.51	1807.59	103.59
		70.4622	77.1084	660.567	1213	1807.63	103.475
		70.5069	77.3701	660.053	1212.35	1807.4	103.766
		70.5516	77.5274	660.044	1213.46	1807.04	103.837
		70.5964	77.5316	659.824	1213.16	1806.71	103.706
		70.6411	77.2416	660.415	1212.99	1806.64	103.522
		70.6859	77.243	660.332	1213.35	1805.73	103.293
		70.7307	77.6615	659.616	1212.83	1806.03	103.392
		70.7754	77.3592	660.422	1213.39	1806.77	103.576
		70.8202	77.8511	660.378	1212.03	1806.41	103.753
		70.865	77.7068	660.72	1213.47	1806.21	103.54
		70.9098	77.1088	659.946	1212.98	1805.61	103.609
		70.9547	76.7477	660.799	1213.47	1807.23	103.517
		70.9995	77.1968	659.945	1213.3	1807.32	103.347
		71.0443	77.1178	659.903	1213.69	1806.39	103.715
		71.0892	77.4993	660.112	1213.48	1806.46	103.907
		71.1341	77.6388	661.509	1214.73	1806.68	104.538
		71.1789	77.6093	661.319	1214.66	1806.57	104.512
		71.2238	77.6933	661.898	1214.47	1806.53	104.873
		71.2687	77.5884	661.205	1213.79	1806.15	104.612
		71.3136	78.014	661.591	1213.11	1806.51	104.863
		71.3585	77.988	661.095	1214.01	1806.06	103.833
		71.4035	77.8284	660.42	1214.12	1806.28	104.05
		71.4484	78.0231	660.308	1213.87	1806.51	104.007
		71.4934	78.4843	662.051	1212.84	1806.66	103.964
		71.5383	77.8755	661.232	1212.59	1807.36	103.913
		71.5833	77.9985	660.542	1214.17	1807.2	104.706
		71.6283	77.9736	660.944	1214.02	1806.85	105.782
		71.6732	78.1176	660.955	1214.31	1806.16	105.078
		71.7182	78.2527	660.617	1213.8	1806.35	104.491
		71.7633	78.7195	661.564	1214.1	1806.53	104.819
		71.8083	78.7024	661.124	1214.3	1806.17	104.564
		71.8533	78.1263	661.357	1214.7	1806.21	104.508
		71.8983	78.5646	662.064	1214.93	1806.27	104.742
		71.9434	78.1043	662.017	1214.8	1806.36	105.214
		71.9885	78.2908	662.47	1215.48	1806.92	105.684
		72.0335	78.9032	662.171	1215.73	1806.31	105.428
		72.0786	78.915	662.141	1215.57	1806.28	105.496
		72.1237	78.8839	661.99	1215.99	1807.28	106.122
		72.1688	78.7845	663.387	1216.72	1807.64	106.041
		72.2139	78.1076	663.305	1216.8	1808.32	105.347
		72.259	78.765	663.655	1216.83	1808.48	106.265
		72.3042	79.1262	663.574	1216.57	1808.12	105.866
		72.3493	79.3638	663.024	1217.79	1807.7	105.859
		72.3945	79.0266	663.421	1217.22	1807.88	106.112
		72.4397	78.7234	663.762	1217.66	1808.25	105.18
		72.4848	79.9592	664.245	1218.07	1809.65	105.165
		72.53	80.1139	663.575	1218.59	1809.53	105.471
		72.5752	80.5141	664	1219.49	1810.25	106.321
		72.6204	79.9889	664.429	1220.79	1809.24	106.919
		72.6657	79.6851	665.039	1220.27	1810.1	106.666
		72.7109	79.5762	665.376	1220	1809.41	106.368
		72.7561	80.0888	665.756	1219.94	1810.45	106.324
		72.8014	80.4676	664.801	1219.56	1810.66	106.191
		72.8466	80.377	665.435	1219.97	1812.67	107.213
		72.8919	80.8658	665.664	1220.61	1811.63	106.48
		72.9372	80.2929	666.388	1221.91	1811.31	106.538
		72.9825	80.704	667.221	1222.9	1811.94	106.915
		73.0278	81.4723	667.975	1224.29	1812.72	107.532
		73.0731	81.2381	668.804	1224.81	1812.53	106.944
		73.1185	81.639	669.353	1226.56	1813.89	106.954
		73.1638	82.6425	671.061	1227.89	1814.69	107.586
		73.2091	83.8868	672.007	1229.01	1815.09	106.554
		73.2545	84.9854	672.44	1230.08	1815.98	106.803
		73.2999	85.2275	673.444	1231.55	1817.63	107.942
		73.3453	85.7335	675.633	1233.44	1819.37	107.631
		73.3907	87.035	677.461	1234.67	1821.31	107.256
		73.4361	87.9696	678.395	1236.17	1823.74	107.756
		73.4815	89.7984	681.28	1238.3	1825.13	108.372
		73.5269	91.1887	683.496	1240.94	1828.29	108.431
		73.5724	93.1763	688.062	1245.2	1831.92	108.91
		73.6178	96.2585	691.648	1250.28	1836.16	108.875
		73.6633	100.201	695.958	1257.22	1840.32	109.039
		73.7087	105.322	702.177	1265.09	1848.54	109.782
		73.7542	112.673	708.938	1273.86	1859.4	110.155
		73.7997	125.141	719.097	1287.17	1875.55	109.131
		73.8452	147.437	733.053	1305.93	1907.83	109.685
		73.8907	181.913	751.917	1333.96	1971.4	109.39
		73.9363	231.476	780.379	1386.05	2079	109.504
		73.9818	318.705	826.251	1490.92	2228.82	109.85
		74.0274	464.969	913.459	1670.36	2357.03	109.931
		74.0729	646.962	1067.16	1898.48	2352.92	110.31
		74.1185	763.139	1300.36	2090.28	2232.74	110.921
		74.1641	723.544	1563.05	2144.04	2094.21	110.848
		74.2097	557.091	1665.72	2028.28	1988.45	111.167
		74.2553	377.368	1517.96	1814.41	1922.6	110.803
		74.3009	251.814	1268.32	1608.32	1885.59	110.94
		74.3465	180.721	1055.76	1459.53	1864.11	110.653
		74.3922	145.195	914.45	1369.9	1851.18	111.848
		74.4378	126.353	830.55	1321.75	1843.89	112.165
		74.4835	113.932	781.355	1293.14	1837.65	112.214
		74.5292	107.221	751.066	1275.75	1832.57	112.874
		74.5748	101.253	731.108	1262.24	1829.27	112.996
		74.6205	97.2936	716.941	1254.17	1826.53	113.286
		74.6663	94.5111	707.3	1247.79	1824.7	113.727
		74.712	91.2477	699.439	1243.16	1823.84	113.65
		74.7577	89.2912	693.442	1238.76	1821.98	114.127
		74.8035	88.3069	689.332	1236.65	1821.48	113.672
		74.8492	86.8555	685.285	1234.25	1819.81	114.119
		74.895	85.9139	681.526	1232.69	1820.52	114.318
		74.9408	84.667	678.64	1231.25	1820.27	115.108
		74.9865	84.1358	677.877	1231.33	1821.2	115.311
		75.0323	83.9631	676.592	1229.88	1820.71	115.992
		75.0782	83.7349	675.22	1229.11	1819.5	116.556
		75.124	83.1245	674.555	1227.92	1819.15	116.796
		75.1698	82.5852	673.025	1226.88	1819.21	117.46
		75.2157	81.5831	671.327	1226.95	1819.34	117.656
		75.2615	81.8194	670.985	1225.52	1818.59	117.454
		75.3074	81.2454	670.511	1225.03	1818.06	118.871
		75.3533	81.2096	668.577	1224.92	1818.77	118.534
		75.3992	80.8857	669.603	1224.78	1817.78	118.997
		75.4451	80.8871	669.66	1224.42	1819.3	119.383
		75.491	80.2217	668.513	1224.22	1818.1	120.391
		75.5369	80.3823	667.547	1223.06	1819.41	121.077
		75.5829	80.0639	667.551	1223.47	1819.42	121.995
		75.6288	79.8122	666.921	1223.6	1817.89	121.979
		75.6748	80.2631	667.302	1223.66	1818.89	123.097
		75.7208	80.1228	665.715	1223.44	1819.73	124.214
		75.7668	79.6026	665.831	1223.86	1820.2	123.664
		75.8128	79.6282	666.016	1224.02	1820.21	123.94
		75.8588	79.7004	665.89	1223.76	1819.71	125.684
		75.9048	79.4268	664.95	1224.69	1821.62	127.238
		75.9508	79.5019	665.097	1222.55	1821.38	127.974
		75.9969	79.371	665.795	1222.7	1823.37	128.371
		76.0429	79.4306	666.085	1223.87	1823.77	129.416
		76.089	78.9492	666.011	1224.26	1823.86	130.171
		76.1351	79.3298	664.959	1223.66	1824.47	131.8
		76.1812	78.8294	664.934	1224.1	1826.08	133.928
		76.2273	78.9745	665.028	1224.09	1827.45	134.744
		76.2734	78.9417	665.25	1224.56	1827.43	135.456
		76.3196	79.2572	665.367	1224.09	1827.9	136.538
		76.3657	78.7737	665.646	1224.89	1828.7	136.986
		76.4119	79.073	664.538	1225.76	1829.42	138.48
		76.458	79.3912	664.853	1226.06	1830.56	139.883
		76.5042	78.3799	664.819	1225.44	1830.55	142.021
		76.5504	78.4317	665.404	1226.36	1833.18	143.987
		76.5966	78.1765	665.379	1227.15	1833.88	144.613
		76.6428	78.5598	666.193	1227.14	1834.95	146.3
		76.689	78.6036	665.852	1226.95	1836.27	148.917
		76.7353	78.411	665.706	1228	1837.56	149.477
		76.7815	78.2667	667.067	1228.95	1839.7	152.579
		76.8278	78.3266	666.109	1228.94	1841.31	156.008
		76.8741	78.7621	666.25	1227.43	1842.83	157.762
		76.9204	78.4148	666.437	1227.4	1845.1	160.69
		76.9667	78.0055	665.013	1227.45	1846.86	162.477
		77.013	78.2706	665.454	1228.14	1849.23	165.78
		77.0593	78.2375	666.483	1229.66	1851.55	168.194
		77.1057	78.4004	665.411	1230.51	1853.73	171.574
		77.152	78.6791	665.639	1231.12	1855.85	173.722
		77.1984	78.1537	666.107	1231.41	1858.6	177.484
		77.2448	77.4431	665.511	1230.8	1860.8	181.361
		77.2911	77.7276	665.673	1231.83	1864.24	185.25
		77.3375	78.064	666.92	1233.26	1865.77	189.928
		77.384	78.1471	666.195	1232.82	1868.31	193.152
		77.4304	78.1041	666.86	1233.29	1869.98	197.591
		77.4768	77.8924	666.047	1233.31	1872.5	201.455
		77.5233	77.9906	667.446	1234.25	1873.54	206.125
		77.5697	77.5028	666.558	1236.02	1873.96	210.166
		77.6162	77.7094	666.8	1235.76	1874.45	213.772
		77.6627	78.1063	667.31	1236.85	1874.53	216.829
		77.7092	77.1196	667.518	1236.69	1874.81	220.416
		77.7557	77.2811	667.321	1237.42	1873.92	222.809
		77.8023	76.9496	666.644	1237.61	1873.42	225.973
		77.8488	77.1716	667.209	1238.18	1871.74	228.086
		77.8953	77.8297	667.448	1238	1869.07	229.749
		77.9419	77.6981	667.707	1238.63	1868.16	232.16
		77.9885	77.1691	667.9	1238.88	1865.69	231.153
		78.0351	77.7044	668.428	1239.27	1864.37	231.527
		78.0817	77.377	668.315	1239.69	1864.61	231.314
		78.1283	77.5102	668.236	1239.63	1862.27	231.108
		78.1749	77.6821	668.511	1242.02	1860.8	230.229
		78.2216	77.5754	667.771	1241.78	1860.22	229.15
		78.2682	76.9682	667.639	1240.74	1858.83	227.098
		78.3149	77.4556	668.274	1241	1857.14	224.39
		78.3616	77.1856	668.633	1241.38	1856.76	222.101
		78.4083	77.1941	668.795	1242.51	1857.03	218.592
		78.455	77.4369	668.476	1242.82	1856.32	216.115
		78.5017	77.2178	668.656	1242.79	1854.83	213.796
		78.5484	77.2964	668.382	1243.45	1854.71	209.844
		78.5952	76.6646	669.153	1243.16	1854.43	206.05
		78.6419	76.6049	669.523	1243.51	1853.49	203.072
		78.6887	76.9236	670.186	1244.15	1854.62	198.783
		78.7355	76.7323	670.323	1245.15	1853.76	194.37
		78.7823	76.6179	670.359	1245.21	1854.16	190.987
		78.8291	76.9853	669.974	1244.75	1855.1	187.168
		78.8759	77.1853	669.072	1244.86	1855.27	183.544
		78.9228	77.0566	670.13	1245.73	1855.37	181.949
		78.9696	77.0346	670.144	1245.56	1854.39	177.721
		79.0165	76.7948	669.898	1245.32	1853.83	175.101
		79.0633	76.6935	670.204	1246.67	1853.96	171.173
		79.1102	76.5308	669.861	1246.02	1853.4	169.397
		79.1571	76.4755	670.396	1246.65	1854.3	166.57
		79.204	77.0916	670.681	1245.87	1855.32	164.81
		79.251	76.9584	670.088	1245.74	1854.62	162.078
		79.2979	76.5673	669.278	1247	1856.6	159.386
		79.3449	76.1205	670.162	1245.95	1855.59	158.338
		79.3918	77.0041	669.109	1246.81	1856.03	155.201
		79.4388	76.4021	668.976	1246.39	1855.74	153.465
		79.4858	76.7024	669.822	1246.25	1855.91	151.725
		79.5328	76.652	671.028	1246.91	1856.24	149.726
		79.5798	76.0587	671.306	1247.08	1857.02	148.946
		79.6269	76.4471	670.817	1246.37	1856.72	147.65
		79.6739	77.0451	670.608	1246.28	1857.3	145.78
		79.721	76.9396	670.494	1246.18	1857.5	144.461
		79.7681	76.3058	670.461	1245.96	1857.29	143.135
		79.8152	76.9873	670.665	1246.08	1856.16	142.619
		79.8623	76.6386	670.287	1246.15	1856.7	140.665
		79.9094	76.6509	669.799	1245.81	1856.6	140.17
		79.9565	77.144	669.628	1244.81	1856.6	139.397
		80.0036	76.6822	670.315	1244.74	1855.81	137.927
		80.0508	76.3898	670.335	1242.94	1855.13	136.653
		80.098	76.5751	671.341	1243.63	1855.66	136.153
		80.1452	76.8844	670.125	1244.04	1855.14	135.101
		80.1924	76.5688	669.583	1243.88	1855.34	135.438
		80.2396	76.4961	670.173	1241.83	1853.33	135.302
		80.2868	76.5674	669.78	1242.3	1853.62	135.042
		80.334	76.3507	669.529	1241.02	1851.82	134.168
		80.3813	76.4586	670.062	1241.32	1851.71	133.297
		80.4285	76.5416	669.35	1241.74	1851.94	132.256
		80.4758	76.2716	669.468	1241.38	1850.72	132.911
		80.5231	76.0953	668.41	1240.16	1850.02	132.688
		80.5704	76.0925	668.03	1239.64	1849.89	132.41
		80.6178	76.0111	668.82	1239.41	1849.44	132.534
		80.6651	76.5012	669.46	1238.31	1848.27	131.972
		80.7124	76.7092	667.64	1238.12	1848.06	132.536
		80.7598	76.6442	667.588	1236.42	1847.08	132.248
		80.8072	76.6594	667.973	1235.63	1846.18	131.755
		80.8546	76.2676	668.375	1235.14	1845.06	131.867
		80.902	76.2349	668.624	1235.88	1844.67	132.11
		80.9494	76.0446	668.346	1234.02	1843.77	133.737
		80.9968	76.4474	666.213	1233.23	1843.01	133.857
		81.0443	75.9092	666.783	1233.68	1842.07	133.774
		81.0917	75.6128	667.336	1233.73	1842.41	134.356
		81.1392	76.0322	666.685	1232.57	1841.84	135.395
		81.1867	75.8909	666.627	1232.26	1841.35	135.587
		81.2342	76.5945	667.045	1232.03	1841.58	136.03
		81.2817	76.4951	666.394	1231	1841.12	136.51
		81.3292	75.9588	666.155	1230.7	1841.42	137.238
		81.3768	76.5959	666.184	1230.5	1841.66	139.29
		81.4243	76.6701	665.198	1229.02	1842.26	139.898
		81.4719	76.6987	664.948	1228.38	1841.27	140.918
		81.5195	76.6204	664.643	1228.85	1843.08	142.076
		81.5671	77.0964	664.39	1227.47	1842.5	143.363
		81.6147	77.2646	664.141	1228.46	1841.43	142.998
		81.6624	76.2515	664.662	1226.96	1841.15	146.914
		81.71	76.3972	663.819	1226.89	1840.37	150.945
		81.7577	76.5291	664.713	1227.53	1841.28	157.315
		81.8053	76.505	664.367	1226.59	1840.22	150.612
		81.853	76.7346	664.371	1226.6	1839.31	151.445
		81.9007	76.4903	663.364	1226.64	1837.67	150.911
		81.9484	75.8684	663.19	1226.1	1836.41	151.384
		81.9962	75.7817	663.208	1225.07	1836.16	152.268
		82.0439	76.1898	663.503	1226.19	1835.65	152.945
		82.0917	76.0958	663.703	1225.16	1834	153.492
		82.1395	76.1224	663.316	1224.75	1833.68	153.103
		82.1872	76.2176	662.507	1223.7	1832.7	153.645
		82.2351	76.3401	662.921	1224.51	1830.81	152.69
		82.2829	76.6531	662.817	1223.16	1829.55	152.584
		82.3307	75.7999	663.488	1223.17	1828.52	151.808
		82.3786	76.137	663.076	1222.67	1828.32	151.332
		82.4264	76.0263	662.441	1222.23	1827.67	151.033
		82.4743	76.5471	662.913	1222.31	1825.76	150.419
		82.5222	77.3184	664.027	1222.55	1825.57	149.432
		82.5701	76.2738	663.164	1222.87	1825.37	148.297
		82.618	76.2973	662.403	1222.9	1825.08	146.76
		82.6659	76.5172	662.767	1223.29	1824.71	145.12
		82.7139	76.3521	662.561	1223.67	1823.14	143.999
		82.7619	76.0775	662.74	1222.33	1823.78	142.417
		82.8098	76.6242	662.837	1223.03	1824.08	140.775
		82.8578	76.2912	663.002	1222.5	1822.93	139.723
		82.9059	75.9444	662.828	1221.87	1822.81	138.139
		82.9539	75.5201	662.425	1220.97	1821.91	138.206
		83.0019	76.1885	662.388	1220.69	1822.63	135.72
		83.05	75.3679	662.671	1220.72	1820.8	134.554
		83.098	75.7956	661.77	1220.92	1821.1	133.09
		83.1461	75.9933	661.338	1220.19	1821.43	133.17
		83.1942	76.1371	661.917	1219.87	1820	131.726
		83.2424	76.3961	661.045	1219.96	1820.48	130.687
		83.2905	76.5604	661.702	1219.83	1821.07	129.625
		83.3386	76.7221	661.363	1219.05	1820.08	127.693
		83.3868	76.6815	661.068	1218.29	1818.87	126.047
		83.435	76.9358	660.88	1218.34	1819.15	126.179
		83.4832	76.8925	660.968	1217.71	1818.44	125.935
		83.5314	76.4775	659.445	1218.21	1818.05	124.842
		83.5796	76.1968	660.306	1217.72	1818.29	123.579
		83.6278	76.169	661.664	1217.68	1819.02	122.881
		83.6761	75.6101	660.157	1217.29	1819.24	121.983
		83.7243	75.1455	660.845	1218.29	1818.6	121.871
		83.7726	75.5402	660.655	1217.1	1818.16	121.868
		83.8209	75.7988	660.307	1216.03	1817.63	120.669
		83.8692	76.0537	659.769	1217.34	1818.26	120.158
		83.9176	76.4958	661.013	1216.79	1817.44	119.525
		83.9659	76.839	660.045	1215.59	1817.42	119.295
		84.0143	76.6284	660.237	1215.95	1817.64	119.507
		84.0626	76.3062	661.463	1215.88	1817.43	119.141
		84.111	76.1961	661.348	1215.76	1818.33	118.268
		84.1594	76.0771	660.898	1216.29	1816.28	119.061
		84.2079	76.0357	661.176	1215.41	1817.19	118.879
		84.2563	75.9264	660.494	1214.13	1816.71	117.76
		84.3048	76.7982	660.17	1215.03	1816.03	116.868
		84.3532	76.9673	660.98	1215.19	1817.33	116.781
		84.4017	76.5168	660.701	1214.25	1816.93	116.87
		84.4502	76.6706	660.416	1214.91	1816.59	116.134
		84.4987	76.3516	659.819	1214.85	1815.88	116.177
		84.5473	77.0215	660.188	1214.52	1815.68	115.336
		84.5958	76.3062	659.667	1214.94	1815.9	115.124
		84.6444	76.1293	659.204	1213.94	1814.41	114.648
		84.693	76.291	658.514	1213.2	1814.42	115.426
		84.7415	76.8817	659.011	1212.65	1813.17	115.095
		84.7902	76.3479	659.54	1212.47	1813.33	115.36
		84.8388	76.1894	659.859	1212.37	1813.57	114.148
		84.8874	77.1037	660.588	1212.57	1813.39	114.396
		84.9361	77.1324	659.489	1212.47	1812.55	114.281
		84.9848	77.0981	659.387	1210.63	1810.84	113.919
		85.0335	77.4241	659.422	1210.46	1811.13	113.809
		85.0822	76.645	658.743	1209.54	1810.93	113.78
		85.1309	76.9301	658.35	1210.35	1810.48	113.408
		85.1796	77.0569	658.893	1210.93	1809.75	113.043
		85.2284	77.1565	659.116	1209.46	1810	112.837
		85.2771	77.0173	658.732	1210.11	1810.4	112.695
		85.3259	77.1087	658.313	1208.99	1809.64	112.278
		85.3747	76.1691	658.165	1208.35	1808.35	112.367
		85.4236	76.8642	657.907	1208.59	1807.91	112.552
		85.4724	77.2689	658.351	1208.05	1807.21	112.751
		85.5212	77.2054	657.972	1207.86	1806.26	111.922
		85.5701	76.5025	657.688	1208.1	1806.39	111.722
		85.619	77.04	657.338	1207.49	1805.92	111.121
		85.6679	77.1499	657.146	1206.87	1806.64	112.342
		85.7168	76.5063	656.745	1205.91	1806.04	112.5
		85.7658	77.2554	657.713	1207.45	1805.92	112.538
		85.8147	76.6253	657.78	1207.01	1805.29	111.554
		85.8637	76.209	658.143	1206.89	1805.37	111.585
		85.9127	75.9408	658.251	1206.98	1806.05	111.39
		85.9617	76.4355	657.873	1206.81	1804.58	111.7
		86.0107	75.9022	657.743	1206.75	1804.72	111.203
		86.0597	76.4955	657.443	1206.03	1802.82	111.218
		86.1088	76.9937	657.511	1205.1	1803.19	111.125
		86.1578	77.5737	657.338	1203.37	1802.98	110.772
		86.2069	76.6346	657.895	1204.75	1803.79	110.494
		86.256	76.7191	657.587	1204.59	1802.9	110.833
		86.3051	76.8169	657.857	1203.94	1802.52	111.381
		86.3543	77.1933	656.403	1203.72	1803.27	110.495
		86.4034	77.3729	657.553	1203.95	1803.24	110.626
		86.4526	76.7562	658.259	1203.79	1801.95	111.419
		86.5017	76.623	658.062	1203.85	1801.43	110.962
[truncated: 503 more rows]

## Sheet: Fig. 1i
		photon energy (eV)	Au0.02Cu0.98	photon energy (eV)	Au0.05Cu0.95	photon energy (eV)	Au0.1Cu0.9	photon energy (eV)	Au0.5Cu0.5	photon energy (eV)	Au-foil
		11719	0.00121417	11719	0.00164706	11719	0.000674172	11719	0.00105343	11619	0.000910669
		11728.9	-0.00103694	11729	0.00364842	11729	0.00121259	11729	-0.000363799	11628.9	0.000151543
		11739	0.000430197	11739	0.00192349	11739	0.00131781	11739	-4.51122e-05	11639	0.000421887
		11749	-0.00116112	11749	-0.000642933	11749	-0.00022844	11749	-0.000117603	11649	0.00028611
		11759	4.46736e-05	11759	-0.000151839	11759	-0.000527686	11759	1.49462e-05	11659	0.00017955
		11769	0.000113428	11769	-0.00136134	11769	-0.000745954	11769	-0.000125748	11669	-5.90408e-05
		11779	0.000248826	11779	-0.00152785	11779	-0.000792327	11779	0.000313669	11679	0.000213926
		11789	-0.000241818	11789	-0.00202066	11789	-0.00097359	11789	0.000355218	11689	-0.000313952
		11799	0.000388582	11799	-0.0021499	11799	-0.00104839	11799	-0.000179366	11699	-0.000202541
		11809	0.000143142	11809	-0.0014978	11809	-0.000874738	11809	-0.000389547	11709	-0.000135483
		11819	0.00100179	11819	-0.00102184	11819	-0.000758524	11819	0.000322658	11719	7.28386e-05
		11829	0.00138924	11829	-0.000300866	11829	-0.000337189	11829	-0.000149115	11729	-0.000979263
		11839	0.00219885	11839	0.000326678	11839	0.00022935	11839	6.03712e-05	11738.9	-0.000222958
		11849	0.000816473	11849	0.00141856	11849	0.000887672	11849	0.000736273	11749	-0.000269981
		11859	0.0045029	11859	0.00335788	11859	0.00196525	11859	0.00195211	11758.9	-3.05962e-05
		11869	0.00650139	11869	0.00636651	11869	0.00458973	11869	0.0037961	11769	-3.89226e-06
		11879	0.0124042	11879	0.0122393	11879	0.00940778	11879	0.00653173	11779	5.11893e-05
		11889	0.0173528	11889	0.0179011	11889	0.0145113	11889	0.0121849	11789	0.000337697
		11899	0.0302652	11889.6	0.0185427	11889.6	0.0149361	11889.6	0.0107048	11799	0.000654509
		11899.5	0.0340247	11890.2	0.0193219	11890.2	0.0154292	11890.2	0.0113404	11809	0.000567127
		11900.1	0.0362528	11890.8	0.0193448	11890.8	0.0161479	11890.8	0.012878	11819	0.00102483
		11900.7	0.0340855	11891.4	0.0196329	11891.4	0.0165734	11891.4	0.0135035	11829	0.00133237
		11901.3	0.0354773	11892	0.0204536	11892	0.0171922	11892	0.0142249	11838.9	0.00200228
		11901.9	0.037033	11892.6	0.0216012	11892.6	0.0177293	11892.6	0.014745	11849	0.00240187
		11902.5	0.0396203	11893.2	0.0219537	11893.2	0.0182585	11893.2	0.0148873	11859	0.00395735
		11903.1	0.040996	11893.8	0.0228551	11893.8	0.0189267	11893.8	0.0155541	11868.9	0.00590345
		11903.7	0.0424991	11894.4	0.0232444	11894.4	0.0195192	11894.4	0.0160186	11879	0.0089743
		11904.3	0.0447345	11895	0.0236628	11895	0.0202458	11895	0.0170857	11889	0.0139154
		11904.9	0.0470275	11895.6	0.0240767	11895.6	0.0209359	11895.6	0.0179242	11889.5	0.0140071
		11905.5	0.0499873	11896.2	0.0242222	11896.2	0.0217663	11896.2	0.0187973	11890.1	0.0145197
		11906.1	0.0538089	11896.8	0.0253192	11896.8	0.0224995	11896.8	0.0196395	11890.7	0.0147816
		11906.7	0.0586227	11897.4	0.0265338	11897.4	0.0234202	11897.4	0.020181	11891.3	0.0153522
		11907.3	0.0605155	11898	0.0276746	11898	0.0242078	11898	0.0215063	11891.9	0.0159249
		11907.9	0.0633217	11898.6	0.0282728	11898.6	0.0251905	11898.6	0.0216872	11892.5	0.0164175
		11908.5	0.0684873	11899.2	0.0293866	11899.2	0.0261572	11899.2	0.0230228	11893.1	0.0170649
		11909.1	0.0712946	11899.8	0.0303782	11899.8	0.0273746	11899.8	0.0236717	11893.7	0.0176344
		11909.7	0.079623	11900.4	0.0309085	11900.4	0.0284391	11900.4	0.0248549	11894.3	0.0183284
		11910.3	0.0831396	11901	0.0324667	11901	0.0296905	11901	0.0267858	11894.9	0.0189598
		11910.9	0.0923599	11901.6	0.0334982	11901.6	0.0309128	11901.6	0.0280486	11895.5	0.0196091
		11911.5	0.0978711	11902.2	0.0349578	11902.2	0.0322778	11902.2	0.0297438	11896.1	0.0204236
		11912.1	0.107095	11902.8	0.0361233	11902.8	0.0340452	11902.8	0.0313239	11896.7	0.0213178
		11912.7	0.114837	11903.4	0.0373656	11903.4	0.0356195	11903.4	0.0324118	11897.3	0.0221304
		11913.3	0.129607	11904	0.0393772	11904	0.0375178	11904	0.0348402	11897.9	0.0230241
		11913.9	0.145247	11904.6	0.040764	11904.6	0.0394092	11904.6	0.0365639	11898.5	0.0240816
		11914.5	0.158421	11905.2	0.0429226	11905.2	0.041618	11905.2	0.0385708	11899.1	0.0252285
		11915.1	0.180432	11905.8	0.0450373	11905.8	0.043854	11905.8	0.0410101	11899.7	0.0263154
		11915.7	0.207167	11906.4	0.0475622	11906.4	0.0464404	11906.4	0.0438023	11900.3	0.0273223
		11916.3	0.232781	11907	0.0505976	11907	0.049094	11907	0.0471582	11900.9	0.0285172
		11916.9	0.270008	11907.6	0.0536566	11907.6	0.0520228	11907.6	0.0498637	11901.5	0.0295389
		11917.5	0.317556	11908.2	0.0569396	11908.2	0.0554121	11908.2	0.0536142	11902.1	0.0306328
		11918.1	0.361625	11908.8	0.0608893	11908.8	0.0592264	11908.8	0.0576894	11902.8	0.0324992
		11918.7	0.423804	11909.4	0.0653972	11909.4	0.0632278	11909.4	0.062109	11903.3	0.033877
		11919.3	0.490924	11910	0.0695507	11910	0.0679925	11910	0.06703	11903.9	0.0354982
		11919.9	0.558895	11910.6	0.0747321	11910.6	0.0729979	11910.6	0.072945	11904.5	0.0375685
		11920.5	0.621162	11911.2	0.0815907	11911.2	0.0789501	11911.2	0.0789049	11905.1	0.0396308
		11921.1	0.678711	11911.8	0.0885781	11911.8	0.0856394	11911.8	0.0861983	11905.7	0.0420539
		11921.7	0.716452	11912.4	0.0967905	11912.4	0.0937597	11912.4	0.094247	11906.3	0.0444377
		11922.3	0.753661	11913	0.105816	11913	0.102407	11913	0.103288	11906.9	0.0471347
		11922.9	0.782159	11913.6	0.116913	11913.6	0.113198	11913.6	0.115569	11907.5	0.0499784
		11923.5	0.799874	11914.2	0.129883	11914.2	0.125317	11914.2	0.128131	11908.1	0.0531898
		11924.1	0.818966	11914.8	0.145115	11914.8	0.140592	11914.8	0.143293	11908.7	0.0568287
		11924.7	0.832435	11915.4	0.163896	11915.4	0.158034	11915.4	0.162366	11909.3	0.060827
		11925.3	0.843094	11916	0.186936	11916	0.178941	11916	0.184551	11909.9	0.0655273
		11925.9	0.854455	11916.6	0.216588	11916.6	0.206593	11916.6	0.213397	11910.5	0.0703591
		11926.5	0.857829	11917.2	0.251163	11917.2	0.238772	11917.2	0.248025	11911.1	0.0759612
		11927.1	0.861912	11917.8	0.297686	11917.8	0.281202	11917.8	0.292881	11911.7	0.0827094
		11927.7	0.864962	11918.4	0.349895	11918.4	0.329679	11918.4	0.343483	11912.3	0.0904173
		11928.3	0.867881	11919	0.41451	11919	0.391083	11919	0.406119	11912.9	0.0994224
		11928.9	0.8742	11919.6	0.481728	11919.6	0.455667	11919.6	0.471908	11913.5	0.109265
		11929.5	0.884093	11920.2	0.555061	11920.2	0.526876	11920.2	0.543577	11914.1	0.121738
		11930.1	0.883965	11920.8	0.617675	11920.8	0.589838	11920.8	0.607511	11914.7	0.136098
		11930.7	0.894769	11921.4	0.674634	11921.4	0.648615	11921.4	0.665488	11915.3	0.154012
		11931.3	0.892508	11922	0.71849	11922	0.693259	11922	0.710024	11915.9	0.175851
		11931.9	0.900663	11922.6	0.754776	11922.6	0.730059	11922.6	0.747203	11916.5	0.202753
		11932.5	0.905442	11923.2	0.782053	11923.2	0.756742	11923.2	0.774335	11917.1	0.236095
		11933.1	0.899116	11923.8	0.803938	11923.8	0.777486	11923.8	0.794516	11917.7	0.276698
		11933.7	0.90419	11924.4	0.822721	11924.4	0.793971	11924.4	0.811786	11918.3	0.326033
		11934.3	0.908735	11925	0.834986	11925	0.805127	11925	0.823404	11918.9	0.384063
		11934.9	0.90408	11925.6	0.845247	11925.6	0.813211	11925.6	0.831578	11919.5	0.448695
		11935.5	0.900807	11926.2	0.853418	11926.2	0.81885	11926.2	0.837602	11920.1	0.516794
		11936.1	0.909407	11926.8	0.860144	11926.8	0.822496	11926.8	0.843935	11920.7	0.581656
		11936.7	0.912394	11927.4	0.864108	11927.4	0.825768	11927.4	0.847697	11921.3	0.637426
		11937.3	0.914606	11928	0.868361	11928	0.831104	11928	0.852103	11921.9	0.681686
		11937.9	0.92203	11928.6	0.874456	11928.6	0.83676	11928.6	0.856599	11922.5	0.715929
		11938.5	0.923343	11929.2	0.880572	11929.2	0.841488	11929.2	0.864181	11923.1	0.741119
		11939.1	0.925605	11929.8	0.883643	11929.8	0.847567	11929.8	0.871956	11923.7	0.757135
		11939.7	0.930204	11930.4	0.888145	11930.4	0.854417	11930.4	0.877369	11924.3	0.766478
		11940.3	0.934732	11931	0.893728	11931	0.861612	11931	0.88325	11924.9	0.770653
		11940.9	0.935782	11931.6	0.897853	11931.6	0.867574	11931.6	0.887291	11925.5	0.772237
		11941.5	0.944009	11932.2	0.901601	11932.2	0.873269	11932.2	0.892527	11926.1	0.772801
		11942.1	0.953575	11932.8	0.904591	11932.8	0.87784	11932.8	0.896499	11926.7	0.773963
		11942.7	0.962607	11933.4	0.90701	11933.4	0.881853	11933.4	0.899386	11927.3	0.776646
		11943.3	0.969304	11934	0.909104	11934	0.885117	11934	0.902556	11927.9	0.78134
		11943.9	0.977633	11934.6	0.911112	11934.6	0.887537	11934.6	0.904579	11928.5	0.788393
		11944.5	0.984812	11935.2	0.912432	11935.2	0.889669	11935.2	0.907344	11929.1	0.797623
		11945.1	0.999665	11935.8	0.913644	11935.8	0.891512	11935.8	0.908588	11929.7	0.807887
		11945.7	1.00626	11936.4	0.915731	11936.4	0.89348	11936.4	0.91085	11930.3	0.819619
		11946.3	1.01448	11937	0.917585	11937	0.895918	11937	0.913108	11930.9	0.831024
		11946.9	1.01977	11937.6	0.920705	11937.6	0.898808	11937.6	0.916792	11931.5	0.842019
		11947.5	1.02707	11938.2	0.925226	11938.2	0.902726	11938.2	0.920298	11932.1	0.851779
		11948.1	1.0304	11938.8	0.92928	11938.8	0.906835	11938.8	0.924411	11932.7	0.860292
		11948.7	1.02625	11939.4	0.934008	11939.4	0.911223	11939.4	0.929179	11933.3	0.866911
		11949.3	1.02776	11940	0.938705	11940	0.915125	11940	0.932716	11933.9	0.872452
		11949.9	1.01633	11940.6	0.943165	11940.6	0.919231	11940.6	0.936534	11934.5	0.876329
		11950.5	1.01699	11941.2	0.948053	11941.2	0.923891	11941.2	0.940712	11935.1	0.879304
		11951.1	1.01212	11941.8	0.953746	11941.8	0.929068	11941.8	0.945858	11935.7	0.881616
		11951.7	1.01441	11942.4	0.960687	11942.4	0.936292	11942.4	0.952423	11936.3	0.883922
		11952.3	1.01087	11943	0.968344	11943	0.944844	11943	0.959568	11936.9	0.8871
		11952.9	1.01084	11943.6	0.977702	11943.6	0.955292	11943.6	0.968265	11937.5	0.890889
		11953.5	1.00322	11944.2	0.988793	11944.2	0.967607	11944.2	0.979832	11938.1	0.895399
		11954.1	0.996211	11944.8	0.99915	11944.8	0.980169	11944.8	0.991115	11938.7	0.900339
		11954.7	1.00596	11945.4	1.01006	11945.4	0.992858	11945.4	1.00342	11939.3	0.904714
		11955.3	0.993403	11946	1.01956	11946	1.00345	11946	1.01466	11939.9	0.909087
		11955.9	0.99121	11946.6	1.02734	11946.6	1.01224	11946.6	1.02368	11940.5	0.91381
		11956.5	0.992162	11947.2	1.03313	11947.2	1.01871	11947.2	1.03183	11941.1	0.91949
		11957.1	0.992131	11947.8	1.03664	11947.8	1.02189	11947.8	1.0365	11941.7	0.928313
		11957.7	0.987088	11948.4	1.03795	11948.4	1.02255	11948.4	1.03915	11942.3	0.93972
		11958.3	0.99311	11949	1.03776	11949	1.02086	11949	1.04026	11942.9	0.955543
		11958.9	0.984335	11949.6	1.03609	11949.6	1.01764	11949.6	1.0388	11943.5	0.973952
		11960.5	0.985013	11950.2	1.03291	11950.2	1.01337	11950.2	1.0374	11944.1	0.993809
		11962	0.987951	11950.8	1.02897	11950.8	1.00945	11950.8	1.03719	11944.7	1.01393
		11963.6	0.987857	11951.4	1.02587	11951.4	1.00573	11951.4	1.03782	11945.3	1.03138
		11965.1	0.993562	11952	1.02184	11952	1.00207	11952	1.03374	11945.9	1.04433
		11966.8	1.01885	11952.6	1.01895	11952.6	0.994802	11952.6	1.02684	11946.5	1.05211
		11968.4	1.03307	11953.2	1.01606	11953.2	0.986496	11953.2	1.01719	11947.1	1.05422
		11970	1.03853	11953.8	1.01319	11953.8	0.979154	11953.8	1.01018	11947.7	1.05065
		11971.6	1.04661	11954.4	1.01007	11954.4	0.974256	11954.4	1.00739	11948.3	1.04286
		11973.4	1.04327	11955	1.00692	11955	0.972148	11955	1.00505	11948.9	1.0321
		11975.2	1.0404	11955.6	1.00516	11955.6	0.971892	11955.6	1.00125	11949.5	1.02002
		11977	1.03006	11956.2	1.0065	11956.2	0.974413	11956.2	0.996427	11950.1	1.00803
		11978.8	1.02649	11956.8	1.00957	11956.8	0.979416	11956.8	0.992393	11950.7	0.996861
		11980.6	1.01969	11957.4	1.01121	11957.4	0.981873	11957.4	0.990436	11951.3	0.987451
		11982.4	1.01467	11958	1.01152	11958	0.97978	11958	0.987299	11951.9	0.980737
		11984.3	1.0116	11958.6	1.01086	11958.6	0.974608	11958.6	0.98353	11952.5	0.976016
		11986.2	1.00396	11959.2	1.00403	11959.2	0.970709	11959.2	0.980729	11953.1	0.973223
		11988.1	1.00455	11959.8	0.994901	11959.8	0.969374	11959.8	0.979552	11953.7	0.971576
		11990.1	0.997626	11960.4	0.989256	11960.4	0.969767	11960.4	0.979379	11954.3	0.970336
		11992.1	0.991063	11961	0.988603	11961	0.971465	11961	0.982072	11954.9	0.968797
		11994.1	0.988279	11961.6	0.990222	11961.6	0.973766	11961.6	0.984171	11955.5	0.966826
		11996.1	0.991842	11962.2	0.992903	11962.2	0.977176	11962.2	0.987072	11956.1	0.964636
		11998.2	0.990126	11962.8	0.997177	11962.8	0.980841	11962.8	0.990357	11956.7	0.961756
		12000.3	0.991098	11963.4	1.00398	11963.4	0.985158	11963.4	0.9948	11957.3	0.959487
		12002.5	0.995499	11964	1.01124	11964	0.990194	11964	0.999899	11957.9	0.957444
		12004.6	0.99997	11964.6	1.01662	11964.6	0.995195	11964.6	1.00574	11958.5	0.956563
		12006.8	1.00483	11965.2	1.02121	11965.2	1.00044	11965.2	1.01269	11959.1	0.956731
		12009	1.00706	11965.8	1.02605	11965.8	1.00617	11965.8	1.02096	11959.7	0.958515
		12011.2	1.01229	11966.4	1.03052	11966.4	1.01132	11966.4	1.02769	11960.3	0.961718
		12013.5	1.01267	11967	1.0349	11967	1.01639	11967	1.03323	11960.9	0.966092
		12015.8	1.01657	11967.6	1.03875	11967.6	1.0212	11967.6	1.03864	11961.5	0.971465
		12018.1	1.01298	11968.2	1.04271	11968.2	1.0255	11968.2	1.04351	11962.1	0.977524
		12020.5	1.01552	11968.8	1.04582	11968.8	1.02903	11968.8	1.04722	11962.7	0.983788
		12022.8	1.02242	11969.4	1.04897	11969.4	1.03228	11969.4	1.05136	11963.3	0.991107
		12025.2	1.01555	11970	1.05135	11970	1.03495	11970	1.05544	11963.9	0.998366
		12027.5	1.01746	11970.6	1.05273	11970.6	1.03778	11970.6	1.06123	11964.5	1.00592
		12030.1	1.02057	11971.2	1.05329	11971.2	1.03969	11971.2	1.06575	11965.1	1.01396
		12032.6	1.02129	11971.8	1.05371	11971.8	1.03768	11971.8	1.06381	11965.7	1.02202
		12035.1	1.02207	11972.4	1.05309	11972.4	1.0321	11972.4	1.05964	11966.3	1.02973
		12037.6	1.01378	11973	1.0521	11973	1.02662	11973	1.05511	11966.9	1.03712
		12040.2	1.01291	11973.6	1.05072	11973.6	1.02245	11973.6	1.05334	11967.5	1.04347
		12042.8	1.00668	11974.2	1.04869	11974.2	1.02023	11974.2	1.05192	11968.1	1.04893
		12045.4	1.00213	11974.8	1.04612	11974.8	1.01933	11974.8	1.05001	11968.7	1.05255
		12048.1	1.00046	11975.4	1.04486	11975.4	1.0204	11975.4	1.04649	11969.3	1.0552
		12050.7	0.997721	11976	1.04595	11976	1.02409	11976	1.04402	11969.9	1.05643
		12053.4	0.993325	11976.6	1.04597	11976.6	1.02841	11976.6	1.04042	11970.5	1.05598
		12056.2	0.996235	11977.2	1.04624	11977.2	1.02949	11977.2	1.03755	11971.1	1.05458
		12058.9	0.97593	11977.8	1.04712	11977.8	1.02553	11977.8	1.03392	11971.7	1.05209
		12061.6	0.992994	11978.4	1.0451	11978.4	1.01939	11978.4	1.03049	11972.3	1.04911
		12064.5	0.996071	11979	1.03933	11979	1.01447	11979	1.02738	11972.9	1.04506
		12067.4	1.00027	11980.8	1.02389	11980.8	1.00695	11980.8	1.02108	11973.5	1.04107
		12070.2	1.00704	11982.7	1.02034	11982.7	1.00169	11982.7	1.01574	11974.1	1.03737
		12073.1	1.00689	11984.6	1.01955	11984.6	0.996745	11984.6	1.01408	11974.7	1.03332
		12075.9	1.01144	11986.5	1.01463	11986.5	0.991534	11986.5	1.01354	11975.3	1.02978
		12079	1.01136	11988.4	1.0093	11988.4	0.98601	11988.4	1.00814	11975.9	1.0266
		12082	1.01691	11990.4	1.00406	11990.4	0.980837	11990.4	1.00242	11976.5	1.0237
		12085	1.01994	11992.4	0.999459	11992.4	0.976784	11992.4	0.998168	11977.1	1.02083
		12088	1.02597	11994.4	0.996683	11994.4	0.974352	11994.4	0.99615	11977.7	1.01833
		12091	1.0272	11996.4	0.996082	11996.4	0.97447	11996.4	0.995347	11978.3	1.01585
		12094.2	1.02431	11998.5	0.996198	11998.5	0.975874	11998.5	0.996349	11978.9	1.01337
		12097.3	1.02827	12000.6	0.998834	12000.6	0.979355	12000.6	1.00005	11980.8	1.00673
		12100.4	1.02851	12002.7	1.00262	12002.7	0.984409	12002.7	1.0047	11982.7	1.00249
		12103.6	1.01931	12004.9	1.00725	12004.9	0.990448	12004.9	1.01028	11984.6	0.997809
		12106.7	1.02377	12007.1	1.01289	12007.1	0.996038	12007.1	1.01589	11986.5	0.990409
		12110	1.01634	12009.3	1.01767	12009.3	1.00046	12009.3	1.02111	11988.4	0.981618
		12113.3	1.01743	12011.5	1.02097	12011.6	1.00308	12011.5	1.02483	11990.4	0.974804
		12116.5	1.01138	12013.8	1.02305	12013.8	1.00392	12013.8	1.02683	11992.4	0.972278
		12119.8	1.00303	12016.1	1.02396	12016.1	1.00362	12016.1	1.02729	11994.4	0.973713
		12123	1.00648	12018.4	1.02437	12018.4	1.00271	12018.4	1.02709	11996.5	0.977529
		12126.5	1.00805	12020.8	1.02467	12020.8	1.00177	12020.8	1.02578	11998.5	0.983505
		12129.9	1.0078	12023.2	1.02523	12023.2	1.00118	12023.2	1.02568	12000.6	0.992446
		12133.3	1.00869	12025.6	1.02671	12025.6	1.00105	12025.6	1.02587	12002.7	1.0035
		12136.8	1.0146	12028	1.02808	12028	1.00159	12028	1.0264	12004.9	1.01405
		12140.2	1.01335	12030.4	1.02895	12030.4	1.00187	12030.4	1.02689	12007.1	1.02096
		12143.7	1.01602	12032.9	1.02983	12032.9	1.00169	12032.9	1.02643	12009.2	1.02369
		12147.3	1.02005	12035.4	1.02952	12035.4	1.00037	12035.4	1.02486	12011.6	1.0223
		12150.8	1.02318	12038	1.02786	12038	0.997976	12038	1.02283	12013.8	1.01844
		12154.4	1.02452	12040.6	1.02576	12040.6	0.994816	12040.6	1.0199	12016.1	1.01445
		12158	1.02657	12043.2	1.02104	12043.2	0.990066	12043.2	1.01602	12018.4	1.01109
		12161.7	1.02545	12045.8	1.01655	12045.8	0.985651	12045.8	1.01272	12020.8	1.00887
		12165.3	1.02478	12048.4	1.01248	12048.4	0.983547	12048.4	1.01014	12023.1	1.00796
		12168.9	1.02681	12051.1	1.00915	12051.1	0.980615	12051.1	1.00694	12025.6	1.0085
		12172.7	1.02901	12053.8	1.0076	12053.8	0.980109	12053.8	1.0059	12028	1.00948
		12176.4	1.02349	12056.5	1.00795	12056.5	0.981062	12056.5	1.00646	12030.5	1.01014
		12180.2	1.02645	12059.3	1.00916	12059.3	0.982692	12059.3	1.00862	12032.9	1.00938
		12183.9	1.01966	12062.1	1.01044	12062.1	0.984747	12062.1	1.01356	12035.5	1.0069
		12187.9	1.02186	12064.9	1.01335	12064.9	0.987941	12064.9	1.01594	12038	1.00311
		12191.7	1.01904	12067.8	1.01659	12067.8	0.991432	12067.8	1.01935	12040.6	0.999125
		12195.6	1.01769	12070.6	1.02061	12070.6	0.994086	12070.6	1.02158	12043.2	0.995128
		12199.4	1.01872	12073.5	1.02391	12073.5	0.996706	12073.5	1.02487	12045.8	0.991879
		12203.4	1.02077	12076.4	1.02726	12076.4	0.998911	12076.4	1.02902	12048.4	0.990116
		12207.4	1.01829	12079.4	1.03085	12079.4	1.00095	12079.4	1.03212	12051.1	0.990893
		12211.4	1.0172	12082.4	1.03393	12082.4	1.00214	12082.4	1.03386	12053.8	0.993932
		12215.3	1.01923	12085.4	1.03716	12085.4	1.00483	12085.4	1.03544	12056.5	0.997932
		12219.5	1.01979	12088.4	1.04066	12088.4	1.00602	12088.4	1.0375	12059.3	1.00053
		12223.5	1.02464	12091.5	1.04244	12091.5	1.00713	12091.5	1.03845	12062.1	1.00574
		12227.5	1.02242	12094.6	1.0447	12094.6	1.00762	12094.6	1.03902	12064.9	1.01011
		12231.8	1.02353	12097.7	1.04552	12097.7	1.00721	12097.7	1.03908	12067.8	1.01314
		12235.9	1.02551	12100.8	1.04464	12100.8	1.0054	12100.8	1.03859	12070.6	1.0155
		12240.1	1.02952	12104	1.04271	12104	1.00248	12104	1.03592	12073.5	1.01746
		12244.3	1.02979	12107.2	1.03999	12107.2	0.998964	12107.2	1.03288	12076.5	1.01892
		12248.4	1.02649	12110.4	1.03698	12110.4	0.995794	12110.4	1.02912	12079.4	1.01932
		12252.8	1.02517	12113.7	1.03439	12113.7	0.9931	12113.7	1.02585	12082.4	1.01982
		12257.1	1.02674	12117	1.03157	12117	0.990962	12117	1.02379	12085.4	1.02071
		12261.3	1.02483	12120.3	1.03025	12120.3	0.989711	12120.3	1.0231	12088.4	1.0226
		12265.8	1.02232	12123.6	1.02998	12123.6	0.989211	12123.6	1.02238	12091.5	1.02442
		12270.2	1.0228	12127	1.03044	12127	0.989825	12127	1.02236	12094.6	1.02542
		12274.6	1.02522	12130.4	1.03152	12130.4	0.99073	12130.4	1.02412	12097.7	1.02475
		12279	1.02471	12133.8	1.03339	12133.8	0.992647	12133.8	1.02605	12100.8	1.02122
		12283.5	1.02152	12137.3	1.03631	12137.2	0.995471	12137.3	1.02914	12104	1.01615
		12287.9	1.02278	12140.7	1.03917	12140.7	0.998555	12140.7	1.03216	12107.2	1.01197
		12292.3	1.02597	12144.2	1.04315	12144.2	1.00177	12144.2	1.03543	12110.4	1.00941
		12297	1.02276	12147.7	1.04703	12147.7	1.00484	12147.7	1.03852	12113.7	1.00837
		12301.6	1.0231	12151.3	1.0506	12151.3	1.0073	12151.3	1.04098	12117	1.00798
		12306.1	1.02355	12154.9	1.05337	12154.9	1.00899	12154.9	1.0432	12120.3	1.00712
		12310.6	1.02391	12158.5	1.0554	12158.5	1.00941	12158.5	1.04501	12123.6	1.00906
		12315.4	1.02363	12162.2	1.05689	12162.2	1.00889	12162.2	1.04479	12127	1.01103
		12320.1	1.0246	12165.8	1.05731	12165.8	1.0074	12165.8	1.04387	12130.4	1.01404
		12324.7	1.02675	12169.5	1.05729	12169.5	1.00554	12169.5	1.04179	12133.8	1.01802
		12329.5	1.02872	12173.2	1.05654	12173.2	1.00336	12173.2	1.03949	12137.3	1.02272
		12334.3	1.02544	12176.9	1.0556	12176.9	1.0013	12176.9	1.03778	12140.7	1.02777
		12339.1	1.02536	12180.7	1.05488	12180.7	0.99955	12180.7	1.03672	12144.2	1.0331
		12343.9	1.02241	12184.5	1.05446	12184.6	0.998437	12184.5	1.03546	12147.8	1.03727
		12348.7	1.02403	12188.4	1.05379	12188.4	0.997559	12188.4	1.0346	12151.3	1.03947
		12353.5	1.02483	12192.2	1.05366	12192.2	0.996834	12192.2	1.03332	12154.9	1.03935
		12358.4	1.02754	12196.1	1.0535	12196.1	0.996408	12196.1	1.03308	12158.5	1.03736
		12363.4	1.0233	12200	1.05336	12200	0.995926	12200	1.03283	12162.1	1.03356
		12368.2	1.02163	12204	1.05394	12204	0.996119	12204	1.03333	12165.8	1.03004
		12373.2	1.02108	12207.9	1.05492	12207.9	0.996828	12207.9	1.0339	12169.5	1.02537
		12378.3	1.0126	12211.9	1.05622	12211.9	0.997875	12211.9	1.03533	12173.2	1.0214
		12383.4	1.02364	12216	1.05812	12220	1.00104	12216	1.03577	12177	1.01947
		12388.3	1.02409	12220	1.05998	12224.1	1.00264	12220	1.03863	12180.8	1.01954
		12393.5	1.02814	12224.1	1.06263	12228.2	1.00359	12224.1	1.04015	12184.6	1.02127
		12398.7	1.02721	12228.2	1.06458	12232.3	1.00411	12228.2	1.04148	12188.4	1.02355
		12403.7	1.02723	12232.3	1.06641	12244.9	1.00264	12232.3	1.04274	12192.2	1.02444
		12409	1.0266	12236.5	1.06877	12249.1	1.00171	12236.5	1.04309	12196.1	1.02426
		12414.2	1.02478	12240.7	1.06866	12253.4	1.00052	12240.7	1.03639	12200	1.02421
		12419.4	1.02423	12244.9	1.06999	12257.7	0.999768	12244.9	1.04324	12204	1.02572
		12424.6	1.02398	12249.1	1.07049	12262	0.998838	12249.1	1.04239	12207.9	1.02842
		12429.9	1.02726	12253.4	1.0716	12266.4	0.998524	12253.4	1.04179	12211.9	1.03202
		12435.1	1.02574	12257.7	1.07186	12270.7	0.998307	12257.7	1.04097	12216	1.0356
		12440.6	1.02265	12262	1.07273	12275.2	0.997918	12262	1.04126	12220	1.03893
		12446	1.02623	12266.4	1.07323	12279.6	0.997711	12266.4	1.03941	12224.1	1.04125
		12451.2	1.02116	12270.7	1.07391	12284.1	0.997882	12270.7	1.03758	12228.2	1.04258
		12456.8	1.02376	12275.2	1.07483	12288.6	0.998476	12275.2	1.03877	12232.3	1.04155
		12462.2	1.02524	12279.6	1.07568	12293.1	0.998605	12279.6	1.03883	12236.5	1.03901
		12467.7	1.02389	12284.1	1.07679	12297.6	0.999499	12284.1	1.03802	12240.7	1.03564
		12473.2	1.02418	12288.6	1.07834	12302.2	1.00076	12288.6	1.03777	12244.9	1.03289
		12478.7	1.02283	12293.1	1.07933	12306.8	1.00087	12293.1	1.03878	12249.1	1.03138
		12484.3	1.02391	12297.6	1.08099	12311.4	1.00153	12297.6	1.03856	12253.4	1.03081
		12489.8	1.02342	12302.2	1.08341	12316.1	1.00187	12302.2	1.03975	12257.7	1.03134
		12495.4	1.02177	12306.8	1.08426	12320.7	1.00206	12306.8	1.041	12262	1.03242
		12501	1.02813	12311.4	1.08551	12325.4	1.00193	12311.4	1.04118	12266.4	1.03299
		12506.7	1.02263	12316.1	1.08712	12330.2	1.00144	12316.1	1.04209	12270.8	1.03374
		12512.4	1.02783	12320.7	1.08862	12334.9	1.00085	12320.7	1.04277	12275.2	1.03377
		12518.1	1.02459	12325.4	1.08958	12339.7	1.00009	12325.4	1.04382	12279.6	1.03445
		12523.9	1.02481	12330.2	1.09074	12344.5	0.999606	12330.2	1.04371	12284.1	1.03485
		12529.7	1.02117	12334.9	1.09162	12349.4	0.998526	12334.9	1.04383	12288.5	1.03704
		12535.5	1.02491	12339.7	1.09226	12354.3	0.998426	12339.7	1.04243	12293.1	1.03925
		12541.3	1.02509	12344.5	1.09338	12359.2	0.998325	12344.5	1.04236	12297.6	1.04154
		12547.2	1.02636	12349.4	1.09441	12364.1	0.998113	12349.4	1.04214	12302.2	1.04342
		12553	1.02598	12354.3	1.09468	12369.1	0.998844	12354.3	1.04079	12306.8	1.04454
		12559	1.02399	12359.2	1.09688	12374	0.998887	12359.2	1.04096	12311.4	1.04585
		12564.8	1.0229	12364.1	1.09836	12379	0.999404	12364.1	1.0408	12316.1	1.04635
		12570.9	1.02361	12369.1	1.10038	12384.1	0.999873	12369.1	1.04028	12320.7	1.0463
		12576.9	1.02166	12374	1.10172	12389.2	1.00049	12374	1.04062	12325.4	1.04534
		12582.8	1.02196	12379	1.1033	12394.2	0.9998	12379	1.04104	12330.2	1.04371
		12588.9	1.02178	12384.1	1.10518	12399.3	1.00076	12384.1	1.04165	12334.9	1.04192
		12595	1.02071	12389.2	1.10802	12404.5	1.00078	12389.2	1.04139	12339.7	1.04061
		12601.1	1.02126	12394.2	1.10921	12409.7	1.00074	12394.2	1.04385	12344.6	1.04003
		12607.2	1.02109	12399.4	1.11136	12414.9	1.00073	12399.4	1.04257	12349.4	1.04052
		12613.3	1.02367	12404.5	1.11313	12420.1	1.00075	12404.5	1.04275	12354.3	1.04173
		12619.6	1.02427	12409.7	1.11482	12425.4	1.00045	12409.7	1.04255	12359.2	1.04317
		12625.8	1.02759	12414.9	1.11639	12430.7	0.999994	12414.9	1.04255	12364.1	1.04475
		12631.9	1.01526	12420.1	1.11734	12436	0.999526	12420.1	1.04232	12369	1.04601
		12638.3	1.02286	12425.4	1.11844	12441.3	0.999086	12425.4	1.04269	12374	1.04754
		12644.6	1.02331	12430.7	1.11953	12446.7	0.998788	12430.7	1.04192	12379.1	1.04805
		12650.8	1.02746	12436	1.12102	12452	0.998603	12436	1.04106	12384.1	1.0494
		12657.3	1.0244	12441.3	1.12184	12457.5	0.998647	12441.3	1.04124	12389.2	1.05011
		12663.5	1.02299	12446.7	1.12311	12463	0.998682	12446.7	1.03991	12394.2	1.05239
		12670.1	1.02053	12452	1.12481	12468.4	0.998924	12452	1.0397	12399.4	1.05306
		12676.5	1.01907	12457.5	1.12649	12473.9	0.999226	12457.5	1.03928	12404.5	1.05332
		12683	1.02463	12463	1.12829	12479.4	0.998893	12463	1.03908	12409.7	1.05333
		12689.4	1.02267	12468.4	1.13039	12485	0.999812	12468.4	1.03925	12414.9	1.05316
		12695.8	1.01878	12473.9	1.13214	12490.6	1.00046	12473.9	1.03894	12420.1	1.05296
		12702.4	1.01853	12479.4	1.13441	12496.2	1.00046	12479.4	1.04008	12425.4	1.05266
		12709.1	1.01952	12485	1.1365	12501.8	1.00069	12485	1.03956	12430.7	1.05242
		12715.5	1.02363	12490.6	1.13816	12507.5	1.00073	12490.6	1.03561	12436	1.05255
		12722.3	1.01744	12496.2	1.14055	12513.2	1.00082	12496.2	1.04027	12441.3	1.05226
		12728.9	1.02202	12501.8	1.14171	12518.9	1.0008	12501.8	1.0379	12446.7	1.05249
		12735.5	1.0229	12507.5	1.14474			12507.5	1.03915	12452.1	1.05299
		12742.3	1.02595	12513.2	1.14642			12513.2	1.03896	12457.5	1.05377
		12749	1.01357	12518.9	1.1479			12518.9	1.03853	12462.9	1.05472
		12755.8	1.02105	12519	1.14755			12519	1.03858	12468.4	1.05564
		12762.6	1.01939	12524.7	1.14929			12524.7	1.03884	12473.9	1.05728
		12769.4	1.0272	12530.5	1.15072			12530.5	1.03812	12479.5	1.05865
		12776.3	1.02234	12536.3	1.15274			12536.3	1.03903	12485	1.05984
		12783.2	1.02268	12542.2	1.15443			12542.2	1.03804	12490.6	1.06103
		12790	1.01976	12548	1.15602			12548	1.03924	12496.2	1.06222
		12797	1.01957	12553.9	1.15785			12553.9	1.04626	12501.9	1.06302
		12803.9	1.0227	12559.8	1.15929			12559.8	1.06834	12507.5	1.06333
		12810.9	1.01635	12565.8	1.14782			12565.8	1.05196	12513.2	1.06335
		12817.9	1.01794	12571.8	1.19459			12571.8	1.02087	12518.9	1.06377
		12825	1.02319	12577.7	1.16035			12577.7	1.00595	12524.7	1.06385
		12832	1.02034	12583.8	1.13957			12583.8	1.01433	12530.5	1.06396
		12839.1	1.01857	12589.8	1.16703			12589.8	1.01822	12536.3	1.06414
		12846.2	1.02156	12595.9	1.17035			12595.9	1.03637	12542.1	1.06434
		12853.3	1.01862	12602	1.17253			12602	1.05808	12548	1.06483
		12860.6	1.01968	12608.2	1.1753			12608.2	1.0464	12553.9	1.06517
		12867.6	1.02154	12614.3	1.16251			12614.3	1.04462	12559.8	1.06563
		12875	1.01902	12620.5	1.21583			12620.5	1.02244	12565.7	1.06625
		12882.2	1.01841	12626.7	1.17452			12626.7	1.01183	12571.7	1.06703
		12889.4	1.02109	12633	1.17701			12633	1.0124	12577.7	1.06795
		12896.8	1.0199	12639.2	1.188			12639.2	1.02553	12583.7	1.06922
		12904	1.01944	12645.5	1.19032			12645.5	1.03246	12589.8	1.0707
		12911.5	1.01789	12651.8	1.19198			12651.8	1.03239	12595.8	1.07204
		12918.9	1.02392	12658.2	1.19378			12658.2	1.03196	12602	1.07304
				12664.6	1.19629			12664.6	1.0315	12608.1	1.07431
				12671	1.19825			12671	1.031	12614.2	1.07502
				12677.4	1.20048			12677.4	1.03066
				12683.9	1.20318			12683.9	1.03048
				12690.4	1.20532			12690.4	1.02988
				12696.9	1.20783			12696.9	1.02926
				12703.5	1.2104			12703.5	1.0288
				12710	1.21302			12710	1.02858
				12716.7	1.21567			12716.7	1.02833

## Sheet: Fig. 1j
		photon energy (eV)	Au0.02Cu0.98	photon energy (eV)	Au0.05Cu0.95	photon energy (eV)	Au0.1Cu0.9	photon energy (eV)	Au0.5Cu0.5	photon energy (eV)	Cu_foil	photon energy (eV)	Cu_NP	photon energy (eV)	Cu2O	photon energy (eV)	CuO
		8779.01	0.000389944	8779.01	0.000666631	8779.01	0.00226157	8779.01	0.00052488	8773.21	0.000248669	8644.1	0.00421811	8773.28	0.00147649	8774.65	0.0038977
		8788.99	0.000409746	8788.99	0.000782091	8788.99	0.000958434	8788.99	0.000644691	8773.62	0.000263671	8644.44	0.00417853	8773.7	0.0014084	8775.06	0.00386395
		8798.99	0.000166151	8798.99	0.000403643	8798.99	0.00070083	8798.99	0.000578891	8774.04	0.000107473	8644.78	0.00411798	8774.12	0.00145959	8775.47	0.0038842
		8808.99	-2.71112e-05	8808.99	0.00034516	8808.99	0.000459053	8808.99	0.00039782	8774.46	0.000407134	8645.12	0.00408778	8774.53	0.00169283	8775.89	0.0038432
		8819	-8.53292e-05	8819	-0.000952313	8819	-0.001524	8819	-0.000573469	8774.87	0.00030685	8645.46	0.00413487	8774.95	0.00157197	8776.3	0.00380847
		8828.99	-0.000143853	8828.99	-0.000264797	8828.99	0.000120791	8828.99	-0.000795073	8775.29	0.000165639	8645.8	0.00408234	8775.37	0.00132509	8776.71	0.00374486
		8838.99	-0.000269888	8838.99	-1.86948e-05	8839.01	-0.000525696	8838.99	-0.000238842	8775.7	0.000143326	8646.14	0.00401193	8775.78	0.00140391	8777.13	0.00376482
		8848.99	-0.000367392	8848.99	-0.000392656	8848.99	-0.000750757	8848.99	-0.000109277	8776.12	0.000188885	8646.48	0.00404132	8776.2	0.00122176	8777.54	0.003745
		8859	-0.000127073	8859	-0.000788505	8859	-0.000884694	8859	-0.000641536	8776.54	0.000492295	8646.82	0.00401977	8776.62	0.00122309	8777.95	0.0037713
		8868.99	-0.000160102	8868.99	-0.000777304	8869.01	-0.000567324	8868.99	-0.00145994	8776.95	0.000335426	8647.16	0.00404067	8777.03	0.00144878	8778.37	0.00375152
		8879.01	9.39165e-06	8879.01	-0.000474553	8879.01	-0.00101076	8879.01	5.50513e-05	8777.37	0.000194433	8647.5	0.00398721	8777.45	0.00154781	8778.78	0.00367127
		8889.01	0.000191281	8889.01	-0.00047731	8889.01	-0.0011896	8889.01	0.000101678	8777.79	0.000196996	8647.84	0.00401759	8777.87	0.00147461	8779.2	0.00369323
		8898.99	0.000404179	8898.99	-9.63582e-05	8898.99	-0.00124314	8898.99	-8.38332e-06	8778.2	0.000332331	8648.18	0.00395124	8778.28	0.00140251	8779.61	0.00366142
		8909	0.00081159	8909	0.000140323	8909	-0.00103932	8909	0.000142124	8778.62	0.000137052	8648.52	0.0039879	8778.7	0.00108629	8780.02	0.00362834
		8918.99	0.00140108	8918.99	0.000567735	8918.99	-0.000681091	8918.99	0.000394431	8779.03	0.000131144	8648.86	0.00385264	8779.12	0.00147691	8780.44	0.00358075
		8928.99	0.00222241	8928.99	0.00133691	8928.99	-0.000231884	8928.99	0.000986948	8779.45	0.000207899	8649.21	0.00394633	8779.53	0.00139456	8780.85	0.003703
		8938.99	0.00351007	8938.99	0.0023963	8938.99	0.000616466	8938.99	0.00231797	8779.87	0.000369187	8649.55	0.00375122	8779.95	0.00114522	8781.26	0.00355801
		8949	0.00555818	8949	0.00443891	8949	0.00224053	8949	0.00388601	8780.28	0.000337669	8649.89	0.0038764	8780.37	0.00148629	8781.68	0.00360946
		8949.4	0.00575811	8949.4	0.00424786	8949.4	0.00229059	8949.4	0.00413359	8780.7	0.000643395	8650.23	0.00382883	8780.78	0.00135558	8782.09	0.00357074
		8949.81	0.0058516	8949.81	0.00440017	8949.81	0.00250955	8949.81	0.00436592	8781.12	0.000157547	8650.57	0.00387384	8781.2	0.00136403	8782.5	0.00352993
		8950.21	0.0059389	8950.21	0.0046086	8950.21	0.00265762	8950.21	0.00430106	8781.53	0.000433085	8650.91	0.00383779	8781.62	0.00120401	8782.92	0.00355924
		8950.59	0.00610221	8950.59	0.00478293	8950.61	0.00280296	8950.59	0.00427613	8781.95	-3.86271e-05	8651.25	0.00379726	8782.03	0.00130482	8783.33	0.00346778
		8950.99	0.00608798	8950.99	0.00492963	8950.99	0.00281369	8950.99	0.00460598	8782.36	0.000656102	8651.59	0.00378488	8782.45	0.00104895	8783.74	0.00343997
		8951.39	0.00634841	8951.39	0.00491857	8951.39	0.00290238	8951.39	0.00469038	8782.78	0.000241943	8651.93	0.00381918	8782.87	0.00142872	8784.16	0.00348528
		8951.8	0.00636672	8951.8	0.00515231	8951.8	0.00300326	8951.8	0.0051507	8783.2	0.000226119	8652.27	0.00381592	8783.28	0.00141659	8784.57	0.00347997
		8952.2	0.00642644	8952.2	0.00523857	8952.2	0.00318838	8952.2	0.00536415	8783.61	0.000418177	8652.61	0.00375148	8783.7	0.00136191	8784.98	0.00343137
		8952.6	0.0066291	8952.6	0.00531603	8952.6	0.00332596	8952.6	0.00552264	8784.03	-5.59019e-05	8652.95	0.00367237	8784.12	0.00131864	8785.4	0.00346309
		8953.01	0.00670567	8953.01	0.00563714	8953.01	0.003496	8953.01	0.00572194	8784.45	0.00033146	8653.29	0.00368916	8784.53	0.0014901	8785.81	0.0033876
		8953.41	0.00693144	8953.41	0.00561077	8953.41	0.00377396	8953.41	0.00597091	8784.86	0.000259456	8653.63	0.00367671	8784.95	0.00147024	8786.23	0.00334932
		8953.79	0.00698135	8953.79	0.0056831	8953.79	0.0038218	8953.79	0.0057663	8785.28	-2.40593e-05	8653.97	0.00365504	8785.37	0.00192642	8786.64	0.00338568
		8954.19	0.00725325	8954.19	0.00599113	8954.19	0.00387219	8954.19	0.00625823	8785.69	0.000135221	8654.31	0.00361826	8785.78	0.00156777	8787.05	0.00338024
		8954.6	0.00740786	8954.6	0.00603226	8954.6	0.00417641	8954.6	0.00638373	8786.11	0.000425381	8654.65	0.00362453	8786.2	0.00152814	8787.47	0.00335165
		8955	0.00753885	8955	0.00617745	8955	0.0042855	8955	0.0065307	8786.53	0.000234376	8654.99	0.00352857	8786.62	0.00158211	8787.88	0.00332692
		8955.4	0.00786322	8955.4	0.00626631	8955.4	0.00444363	8955.4	0.00679306	8786.94	0.000268777	8655.33	0.00355445	8787.03	0.00147935	8788.29	0.00332228
		8955.8	0.00790869	8955.8	0.00644303	8955.8	0.00454598	8955.8	0.00696718	8787.36	0.00016383	8655.67	0.00360952	8787.45	0.0017712	8788.71	0.00328872
		8956.21	0.00813303	8956.21	0.00671072	8956.2	0.00452607	8956.21	0.00703518	8787.78	0.000271083	8656.01	0.00351146	8787.87	0.00193249	8789.12	0.00324665
		8956.59	0.00836963	8956.59	0.00688221	8956.59	0.00486734	8956.59	0.00755263	8788.19	0.000669456	8656.35	0.00352565	8788.28	0.00179332	8789.53	0.00320483
		8956.99	0.00853801	8956.99	0.00700125	8956.99	0.0049822	8956.99	0.00747607	8788.61	0.000204488	8656.69	0.00356861	8788.7	0.00146993	8789.95	0.00319338
		8957.4	0.00876911	8957.4	0.00728913	8957.4	0.00534977	8957.4	0.00763076	8789.02	1.54758e-05	8657.03	0.00363278	8789.12	0.0019162	8790.36	0.00315299
		8957.8	0.0089616	8957.8	0.00743361	8957.8	0.00552957	8957.8	0.00793635	8789.44	0.000112288	8657.37	0.00355661	8789.53	0.00180644	8790.77	0.00307361
		8958.2	0.00907939	8958.2	0.00769046	8958.2	0.00558946	8958.2	0.00809046	8789.86	3.31052e-05	8657.71	0.00353329	8789.95	0.00174819	8791.19	0.00305769
		8958.61	0.00932771	8958.61	0.00792861	8958.61	0.0058396	8958.61	0.00862979	8790.27	-9.91958e-05	8658.05	0.0034303	8790.37	0.00171024	8791.6	0.0030388
		8958.99	0.00961087	8958.99	0.00820195	8959.01	0.00613904	8958.99	0.00887484	8790.69	-7.04567e-05	8658.39	0.00349364	8790.78	0.00127293	8792.01	0.00307288
		8959.4	0.00992913	8959.4	0.00844198	8959.39	0.00614939	8959.4	0.00891256	8791.11	8.07404e-05	8658.73	0.00347519	8791.2	0.00145388	8792.43	0.00310383
		8959.8	0.0102519	8959.8	0.00869937	8959.8	0.00636728	8959.8	0.00920467	8791.52	0.000253788	8659.07	0.00348116	8791.62	0.00177362	8792.84	0.00309681
		8960.2	0.0105534	8960.2	0.00879629	8960.2	0.00666413	8960.2	0.00972415	8791.94	0.000514666	8659.41	0.00352477	8792.03	0.00134279	8793.26	0.00317324
		8960.61	0.0108094	8960.61	0.00919251	8960.6	0.00700929	8960.61	0.00995266	8792.35	0.000281577	8659.75	0.00346775	8792.45	0.00131614	8793.67	0.00305167
		8961.01	0.0111499	8961.01	0.00947925	8961.01	0.00715432	8961.01	0.0103347	8792.77	0.000207843	8660.09	0.00346751	8792.87	0.00133766	8794.08	0.0030279
		8961.39	0.0114819	8961.39	0.00979514	8961.41	0.00738428	8961.39	0.0105859	8793.19	-0.000146541	8660.43	0.00354051	8793.28	0.00146361	8794.5	0.00302964
		8961.8	0.0117415	8961.8	0.0100882	8961.8	0.00755773	8961.8	0.0106334	8793.6	8.44295e-05	8660.77	0.00348832	8793.7	0.00143875	8794.91	0.00298574
		8962.2	0.0120765	8962.2	0.0103205	8962.2	0.00796913	8962.2	0.0108828	8794.02	0.000498235	8661.11	0.00346617	8794.12	0.00149834	8795.32	0.0030311
		8962.6	0.0124899	8962.6	0.0106024	8962.6	0.00820181	8962.6	0.0111802	8794.44	-0.00010771	8661.45	0.00342358	8794.53	0.00116326	8795.74	0.00297841
		8963.01	0.0127353	8963.01	0.0108267	8963.01	0.00840319	8963.01	0.0115261	8794.85	0.000428606	8661.8	0.00346294	8794.95	0.00111365	8796.15	0.00290417
		8963.41	0.0132549	8963.41	0.0112487	8963.41	0.00863459	8963.41	0.0120176	8795.27	5.36105e-05	8662.14	0.00350514	8795.37	0.00108769	8796.56	0.00299203
		8963.79	0.0135972	8963.79	0.0116814	8963.79	0.00911346	8963.79	0.0125919	8795.68	-5.72037e-05	8662.48	0.00349431	8795.78	0.00100939	8796.98	0.00301515
		8964.2	0.0141302	8964.2	0.0121389	8964.2	0.00944453	8964.2	0.0127795	8796.1	-0.000114611	8662.82	0.0033392	8796.2	0.00123388	8797.39	0.00293694
		8964.6	0.0145598	8964.6	0.0126173	8964.6	0.00992891	8964.6	0.013085	8796.52	0.00017076	8663.16	0.00332676	8796.62	0.000788767	8797.8	0.00297174
		8965.01	0.0149657	8965.01	0.0130678	8965.01	0.0103287	8965.01	0.0134768	8796.93	-0.000300869	8663.5	0.00334839	8797.03	0.000994267	8798.22	0.0029161
		8965.41	0.015455	8965.41	0.0134139	8965.41	0.0107289	8965.41	0.0140223	8797.35	-0.00020144	8663.84	0.00338939	8797.45	0.00109203	8798.63	0.00275532
		8965.79	0.0160735	8965.79	0.0138674	8965.79	0.011201	8965.79	0.0145422	8797.77	0.000183581	8664.18	0.00327851	8797.87	0.00108841	8799.04	0.00289604
		8966.2	0.0166249	8966.2	0.0144897	8966.2	0.0115692	8966.2	0.0150321	8798.18	0.000185121	8664.52	0.00330238	8798.28	0.00132122	8799.46	0.00285093
		8966.6	0.0170827	8966.6	0.0150245	8966.6	0.012102	8966.6	0.0154072	8798.6	-0.000165402	8664.86	0.00330218	8798.7	0.00119197	8799.87	0.00278511
		8967.01	0.0177169	8967.01	0.0155227	8967.01	0.012707	8967.01	0.015925	8799.01	3.11747e-05	8665.2	0.00335124	8799.12	0.00097652	8800.29	0.00259414
		8967.41	0.0186299	8967.41	0.0162654	8967.41	0.0131517	8967.41	0.0165886	8799.43	0.000294666	8665.54	0.00322972	8799.53	0.000771196	8800.7	0.00285202
		8967.79	0.0192417	8967.79	0.0170136	8967.79	0.0136503	8967.79	0.0171673	8799.85	-6.7561e-05	8665.88	0.0031022	8799.95	0.000988503	8801.11	0.00265779
		8968.2	0.019904	8968.2	0.0178083	8968.2	0.0141507	8968.2	0.0178482	8800.26	-0.000118112	8666.22	0.00323401	8800.37	0.00112339	8801.53	0.00265961
		8968.6	0.0207702	8968.6	0.018514	8968.6	0.014835	8968.6	0.0186787	8800.68	-9.05399e-06	8666.56	0.00315167	8800.78	0.00116134	8801.94	0.00257166
		8969	0.0217488	8969	0.01936	8969	0.0155005	8969	0.0192159	8801.1	0.000386701	8666.9	0.00312605	8801.2	0.000965524	8802.35	0.0025058
		8969.41	0.0227016	8969.41	0.020339	8969.41	0.0162767	8969.41	0.0201375	8801.51	0.000117774	8667.24	0.00308005	8801.62	0.00111928	8802.77	0.00266594
		8969.79	0.0236749	8969.79	0.0213349	8969.79	0.0172087	8969.79	0.0211552	8801.93	0.000284226	8667.58	0.00307219	8802.03	0.00123202	8803.18	0.00257454
		8970.2	0.0248308	8970.2	0.022299	8970.2	0.0180923	8970.2	0.0221345	8802.34	-0.000181048	8667.92	0.00311337	8802.45	0.00110124	8803.59	0.00266471
		8970.6	0.0260241	8970.6	0.0232464	8970.6	0.0189066	8970.6	0.0232627	8802.76	0.00025473	8668.26	0.0031017	8802.87	0.000574749	8804.01	0.00263115
		8971	0.0273091	8971	0.0244975	8971	0.0199115	8971	0.0241087	8803.18	-0.000162492	8668.6	0.00300052	8803.28	0.000796802	8804.42	0.0025125
		8971.39	0.0286508	8971.39	0.0258813	8971.41	0.0210601	8971.39	0.0253398	8803.59	0.000172581	8668.94	0.00309327	8803.7	0.00110476	8804.83	0.00248748
		8971.79	0.0303743	8971.79	0.0272207	8971.79	0.0222695	8971.79	0.0269447	8804.01	0.000134552	8669.28	0.0030109	8804.12	0.0010917	8805.25	0.00262742
		8972.2	0.0321841	8972.2	0.0290141	8972.2	0.0235841	8972.2	0.0282432	8804.43	-0.000591176	8669.62	0.00302866	8804.53	0.000849721	8805.66	0.00253736
		8972.6	0.0340237	8972.6	0.0308265	8972.6	0.025126	8972.6	0.0297346	8804.84	0.000313305	8669.96	0.00302846	8804.95	0.000792295	8806.08	0.00252236
		8973.01	0.0362704	8973.01	0.0328689	8973.01	0.0268787	8973.01	0.0312023	8805.26	3.40668e-07	8670.3	0.00294136	8805.37	0.000978553	8806.49	0.00247673
		8973.39	0.0385728	8973.39	0.0350688	8973.39	0.0286293	8973.39	0.0331362	8805.67	-4.00127e-06	8670.64	0.00291879	8805.78	0.00108646	8806.9	0.00233266
		8973.8	0.0415083	8973.8	0.0377078	8973.8	0.0307824	8973.8	0.0350889	8806.09	1.76852e-05	8670.98	0.00303726	8806.2	0.000837751	8807.32	0.00242444
		8974.21	0.0448057	8974.21	0.0405746	8974.2	0.0332522	8974.21	0.0377648	8806.51	-1.86288e-05	8671.32	0.00289399	8806.62	0.000777128	8807.73	0.00248256
		8974.61	0.0485509	8974.61	0.0441454	8974.61	0.0361231	8974.61	0.0405864	8806.92	7.66305e-05	8671.66	0.00297878	8807.03	0.000801482	8808.14	0.00233637
		8974.99	0.052858	8974.99	0.048126	8974.99	0.0393928	8974.99	0.043587	8807.34	-0.000171458	8672	0.00294681	8807.45	0.00079919	8808.56	0.00228221
		8975.4	0.0582767	8975.4	0.0531039	8975.4	0.0435588	8975.4	0.0477847	8807.76	0.000256189	8672.34	0.00292716	8807.87	0.000829875	8808.97	0.00230205
		8975.8	0.0649068	8975.8	0.059268	8975.8	0.0485994	8975.8	0.0526468	8808.17	-0.000112317	8672.68	0.00287325	8808.28	0.000473262	8809.38	0.00224298
		8976.2	0.0732122	8976.2	0.0666595	8976.2	0.055162	8976.2	0.0584673	8808.59	0.000100793	8673.02	0.00285783	8808.7	0.000409497	8809.8	0.00220568
		8976.59	0.0832715	8976.59	0.0761481	8976.59	0.0633468	8976.59	0.0656197	8809	-0.000280365	8673.36	0.00291199	8809.12	0.000624812	8810.21	0.00228201
		8976.99	0.0972622	8976.99	0.0893579	8976.99	0.0745807	8976.99	0.0759943	8809.42	0.000257844	8673.7	0.00286715	8809.53	0.000792156	8810.62	0.00230016
		8977.4	0.116818	8977.4	0.107449	8977.4	0.0901091	8977.4	0.0896523	8809.84	0.000157225	8674.05	0.00289424	8809.95	0.00054548	8811.04	0.00220037
		8977.81	0.145242	8977.81	0.133283	8977.81	0.111963	8977.81	0.109032	8810.25	-0.000129418	8674.39	0.00284286	8810.37	0.000600937	8811.45	0.00229079
		8978.19	0.185028	8978.19	0.169312	8978.19	0.142381	8978.19	0.136739	8810.67	0.000227738	8674.73	0.00267441	8810.78	0.000283525	8811.86	0.00231409
		8978.6	0.244815	8978.6	0.223006	8978.6	0.18787	8978.6	0.17777	8811.09	6.18252e-05	8675.07	0.00285919	8811.2	0.000300707	8812.28	0.00224759
		8979	0.323082	8979	0.293488	8979	0.246482	8979	0.23335	8811.5	4.4436e-05	8675.41	0.00292826	8811.62	0.000716831	8812.69	0.00211185
		8979.41	0.407328	8979.41	0.37046	8979.4	0.3077	8979.41	0.296329	8811.92	-0.000463843	8675.75	0.00273346	8812.03	0.000449348	8813.1	0.00220164
		8979.79	0.475872	8979.79	0.434665	8979.79	0.358111	8979.79	0.353519	8812.34	1.87151e-05	8676.09	0.0028629	8812.45	0.000307016	8813.52	0.00221188
		8980.19	0.527506	8980.19	0.485602	8980.19	0.399425	8980.19	0.406297	8812.75	-8.2147e-05	8676.43	0.00288636	8812.87	4.48036e-05	8813.93	0.0021329
		8980.6	0.561901	8980.6	0.522872	8980.6	0.431994	8980.6	0.453754	8813.17	-0.00025021	8676.77	0.00279864	8813.28	-0.00010997	8814.35	0.00219963
		8981.01	0.583911	8981.01	0.549681	8981.01	0.456519	8981.01	0.497789	8813.58	-0.000351627	8677.11	0.00280861	8813.7	7.30463e-05	8814.76	0.00213863
		8981.4	0.593938	8981.4	0.564866	8981.39	0.469844	8981.4	0.530012	8814	0.000109755	8677.45	0.0027637	8814.12	0.000226943	8815.17	0.00204549
		8981.8	0.593889	8981.8	0.569047	8981.8	0.473276	8981.8	0.546566	8814.42	0.000243122	8677.79	0.0027138	8814.53	0.000270394	8815.59	0.00215215
		8982.2	0.586298	8982.2	0.564662	8982.2	0.470036	8982.2	0.546698	8814.83	1.20842e-05	8678.13	0.0027836	8814.95	2.73728e-06	8816	0.00212455
		8982.61	0.577068	8982.61	0.557458	8982.61	0.465683	8982.61	0.538089	8815.25	0.000347513	8678.47	0.00271199	8815.37	0.000247182	8816.41	0.00210599
		8982.99	0.570871	8982.99	0.552697	8982.99	0.464901	8982.99	0.528873	8815.67	4.16558e-05	8678.81	0.00272735	8815.78	0.000304322	8816.83	0.00201876
		8983.4	0.570381	8983.4	0.55375	8983.4	0.47043	8983.4	0.524518	8816.08	0.000211583	8679.15	0.0025782	8816.2	0.000250662	8817.24	0.0020669
		8983.81	0.577051	8983.81	0.561888	8983.81	0.483332	8983.81	0.528238	8816.5	-0.000274533	8679.49	0.00277638	8816.62	0.000464338	8817.65	0.00201453
		8984.19	0.588851	8984.19	0.575439	8984.19	0.501172	8984.19	0.538583	8816.91	0.000459934	8679.83	0.00269166	8817.03	-6.99916e-05	8818.07	0.0020682
		8984.6	0.604479	8984.6	0.593003	8984.6	0.523372	8984.6	0.554064	8817.33	-0.000447154	8680.17	0.00266123	8817.45	0.000175298	8818.48	0.00180016
		8985	0.619954	8985	0.611569	8985	0.546775	8985	0.572069	8817.75	4.66235e-05	8680.51	0.00271311	8817.87	0.000361872	8818.89	0.00183192
		8985.41	0.634639	8985.41	0.629714	8985.41	0.570088	8985.41	0.59087	8818.16	-0.000367291	8680.85	0.00262353	8818.28	0.000355484	8819.31	0.00204423
		8985.8	0.64773	8985.8	0.646204	8985.8	0.591524	8985.8	0.608621	8818.58	0.000232324	8681.19	0.00261011	8818.7	0.000143095	8819.72	0.00202476
		8986.2	0.661355	8986.2	0.663389	8986.2	0.613195	8986.2	0.627165	8819	-0.000496187	8681.53	0.00262261	8819.12	0.00056912	8820.14	0.00206932
		8986.61	0.675869	8986.61	0.680894	8986.61	0.634449	8986.61	0.645399	8819.41	0.000471181	8681.87	0.00264047	8819.53	0.000796943	8820.55	0.00182058
		8986.99	0.691086	8986.99	0.698459	8986.99	0.654441	8986.99	0.664024	8819.83	-0.000355442	8682.21	0.0025603	8819.95	0.00105207	8820.96	0.00184209
		8987.4	0.708752	8987.4	0.717916	8987.39	0.675748	8987.4	0.684455	8820.24	0.000437985	8682.55	0.00263798	8820.37	0.00113301	8821.38	0.00194111
		8987.81	0.728415	8987.81	0.738855	8987.81	0.697886	8987.81	0.706423	8820.66	8.35429e-06	8682.89	0.00273454	8820.78	0.000675103	8821.79	0.00179009
		8988.19	0.748615	8988.19	0.760102	8988.21	0.721111	8988.19	0.728247	8821.08	-5.73092e-05	8683.23	0.00267822	8821.2	0.00098527	8822.2	0.00199507
		8988.6	0.771255	8988.6	0.78342	8988.6	0.744366	8988.6	0.752219	8821.49	5.01277e-05	8683.57	0.00268776	8821.62	0.00108354	8822.62	0.00186237
		8989	0.795038	8989	0.808102	8989	0.770029	8989	0.777218	8821.91	0.000139238	8683.91	0.00256648	8822.03	0.000975731	8823.03	0.00179362
		8989.41	0.820017	8989.41	0.833701	8989.41	0.796926	8989.41	0.802747	8822.33	-9.23744e-05	8684.25	0.00259925	8822.45	0.00142724	8823.44	0.00184272
		8989.8	0.844072	8989.8	0.858486	8989.8	0.823397	8989.8	0.827549	8822.74	7.77434e-06	8684.59	0.00258937	8822.87	0.0011532	8823.86	0.00177301
		8990.2	0.86912	8990.2	0.884447	8990.2	0.85158	8990.2	0.853771	8823.16	-0.00025111	8684.93	0.002575	8823.28	0.00128852	8824.27	0.00175458
		8990.61	0.893179	8990.61	0.910038	8990.6	0.879905	8990.61	0.879229	8823.57	0.000367948	8685.27	0.00262767	8823.7	0.000869148	8824.68	0.00184147
		8990.99	0.91501	8990.99	0.933394	8990.99	0.906689	8990.99	0.903511	8823.99	-0.000264103	8685.61	0.00249332	8824.12	0.00108064	8825.1	0.00174999
		8991.4	0.936211	8991.4	0.95665	8991.4	0.93392	8991.4	0.927047	8824.41	5.68467e-05	8685.95	0.0026165	8824.53	0.000945941	8825.51	0.00165623
		8991.81	0.955104	8991.81	0.97733	8991.81	0.959304	8991.81	0.94917	8824.82	8.64516e-05	8686.29	0.00253309	8824.95	0.000962937	8825.92	0.00157533
		8992.19	0.9709	8992.19	0.994829	8992.19	0.980627	8992.19	0.96841	8825.24	-0.000407183	8686.64	0.00248265	8825.37	0.00145607	8826.34	0.00157926
		8992.6	0.983971	8992.6	1.00993	8992.6	0.99897	8992.6	0.984676	8825.66	-0.00050246	8686.98	0.00246494	8825.78	0.00113962	8826.75	0.00161056
		8993	0.993286	8993	1.02106	8993	1.01271	8993	0.996879	8826.07	-0.000510979	8687.32	0.00241338	8826.2	0.000859649	8827.17	0.00149366
		8993.4	0.998293	8993.4	1.02788	8993.39	1.02144	8993.4	1.0048	8826.49	0.000170787	8687.66	0.00257855	8826.62	0.000720526	8827.58	0.0016209
		8993.8	1.00002	8993.8	1.03123	8993.8	1.0271	8993.8	1.01009	8826.9	-0.000172782	8688	0.00242731	8827.03	0.000589885	8827.99	0.00160763
		8994.2	0.998647	8994.2	1.03158	8994.2	1.02992	8994.2	1.01234	8827.32	-0.000253555	8688.34	0.00247608	8827.45	0.000728865	8828.41	0.00170151
		8994.59	0.995035	8994.59	1.03009	8994.59	1.03073	8994.59	1.01254	8827.74	2.07787e-05	8688.68	0.0024569	8827.87	0.000676961	8828.82	0.00155533
		8995	0.989576	8995	1.02738	8995	1.03025	8995	1.01173	8828.15	-0.000733715	8689.02	0.00246803	8828.28	0.000793708	8829.23	0.00142777
		8995.4	0.983331	8995.4	1.02313	8995.4	1.02888	8995.4	1.00951	8828.57	-0.000293846	8689.36	0.00243808	8828.7	0.000767523	8829.65	0.00156698
		8995.79	0.976991	8995.79	1.01891	8995.79	1.02683	8995.79	1.00691	8828.99	-0.000635512	8689.7	0.00243105	8829.12	0.0007695	8830.06	0.00145712
		8996.2	0.970306	8996.2	1.01421	8996.2	1.02419	8996.2	1.0035	8829.4	-0.000132616	8690.04	0.00241721	8829.53	0.000567049	8830.47	0.00155541
		8996.61	0.963746	8996.61	1.00932	8996.61	1.02108	8996.61	1.00001	8829.82	-0.000465977	8690.38	0.00233132	8829.95	0.000627089	8830.89	0.00148003
		8996.99	0.957899	8996.99	1.00473	8996.99	1.01771	8996.99	0.995916	8830.23	0.000241756	8690.72	0.00238999	8830.37	0.000424976	8831.3	0.00134538
		8997.4	0.95296	8997.4	1.00049	8997.4	1.01407	8997.4	0.990787	8830.65	0.000256047	8691.06	0.00229286	8830.78	0.000259489	8831.71	0.00123355
		8997.81	0.949025	8997.81	0.997099	8997.81	1.01051	8997.81	0.986034	8831.07	-0.000247491	8691.4	0.00235354	8831.2	0.000598714	8832.13	0.00139515
		8998.19	0.946708	8998.19	0.994454	8998.19	1.00733	8998.19	0.981961	8831.48	-0.000228675	8691.74	0.0024244	8831.62	0.000669467	8832.54	0.00144457
		8998.6	0.945855	8998.6	0.99275	8998.6	1.00467	8998.6	0.977761	8831.9	-0.000175689	8692.08	0.00239629	8832.03	0.000905131	8832.95	0.00133501
		8999.01	0.946931	8999.01	0.992211	8999.01	1.00283	8999.01	0.974701	8832.32	0.00010478	8692.42	0.00223668	8832.45	0.00066676	8833.37	0.0015528
		8999.4	0.949959	8999.4	0.99333	8999.4	1.00209	8999.4	0.972746	8832.73	-0.000121746	8692.76	0.0023195	8832.87	0.000577268	8833.78	0.00122125
		8999.8	0.954821	8999.8	0.995921	8999.8	1.00217	8999.8	0.971603	8833.15	-0.000485039	8693.1	0.00226862	8833.28	0.000615382	8834.2	0.00139102
		9000.21	0.961692	9000.21	0.999707	9000.21	1.00313	9000.21	0.971772	8833.56	-4.22074e-05	8693.44	0.00232743	8833.7	0.000744215	8834.61	0.00125815
		9000.6	0.969193	9000.6	1.0045	9000.6	1.00468	9000.6	0.972857	8833.98	2.75985e-05	8693.78	0.00217765	8834.12	0.000842215	8835.02	0.00138099
		9001	0.977883	9001	1.01008	9001	1.00654	9001	0.974949	8834.4	0.000431471	8694.12	0.00230722	8834.53	0.00132901	8835.44	0.00121276
		9001.39	0.985817	9001.39	1.01473	9001.41	1.00814	9001.39	0.977136	8834.81	0.000130729	8694.46	0.00224337	8834.95	0.00102932	8835.85	0.0012242
		9001.8	0.993036	9001.8	1.01898	9001.8	1.00883	9001.8	0.979234	8835.23	-0.000377403	8694.8	0.0022247	8835.37	0.000980799	8836.26	0.00130112
		9002.21	0.998294	9002.21	1.02152	9002.2	1.00811	9002.21	0.980416	8835.65	-0.000226689	8695.14	0.00216707	8835.78	0.000244385	8836.68	0.00115915
		9002.59	1.00075	9002.59	1.02231	9002.59	1.00581	9002.59	0.980843	8836.06	0.00046771	8695.48	0.00228982	8836.2	0.000270102	8837.09	0.00131028
		9003	1.00058	9003	1.02087	9003	1.00154	9003	0.979818	8836.48	-5.10181e-05	8695.82	0.00222831	8836.62	0.000383241	8837.5	0.00132076
		9003.41	0.997839	9003.41	1.01761	9003.41	0.995814	9003.41	0.977484	8836.89	0.000112345	8696.16	0.0021843	8837.03	0.00043995	8837.92	0.001071
		9003.79	0.993297	9003.79	1.01251	9003.79	0.989261	9003.79	0.973925	8837.31	8.57301e-05	8696.5	0.00219674	8837.45	0.000593753	8838.33	0.00102383
		9004.2	0.98729	9004.2	1.0065	9004.2	0.98166	9004.2	0.969327	8837.73	-0.000477007	8696.84	0.00221906	8837.87	0.000749213	8838.74	0.00124444
		9004.59	0.980673	9004.59	1.00004	9004.61	0.974074	9004.59	0.964732	8838.14	-3.92225e-05	8697.18	0.00228075	8838.28	0.00068284	8839.16	0.00110819
		9004.99	0.973832	9004.99	0.993056	9004.99	0.967006	9004.99	0.959422	8838.56	0.000284346	8697.52	0.00216892	8838.7	5.18557e-05	8839.57	0.0011545
		9005.41	0.967074	9005.41	0.986602	9005.41	0.960202	9005.41	0.954656	8838.98	0.000104005	8697.86	0.00224688	8839.12	0.000168018	8839.98	0.00123015
		9005.79	0.961055	9005.79	0.980843	9005.79	0.954359	9005.79	0.950541	8839.39	2.19147e-05	8698.2	0.00228458	8839.53	-0.000102511	8840.4	0.000989598
		9006.2	0.955625	9006.2	0.975554	9006.2	0.949157	9006.2	0.946878	8839.81	4.85647e-06	8698.54	0.00212666	8839.95	0.000120228	8840.81	0.00107804
		9006.61	0.950811	9006.61	0.971073	9006.61	0.944742	9006.61	0.943935	8840.22	-4.18339e-05	8698.89	0.00227754	8840.37	0.000297778	8841.23	0.000944603
		9007	0.946746	9007	0.967511	9007	0.94123	9007	0.94137	8840.64	0.000192295	8699.23	0.00233271	8840.78	0.00020211	8841.64	0.000955685
		9007.4	0.942859	9007.4	0.964021	9007.4	0.937892	9007.4	0.939347	8841.06	0.000236325	8699.57	0.00203786	8841.2	0.000121328	8842.05	0.000845902
		9007.79	0.939142	9007.79	0.960776	9007.79	0.934893	9007.79	0.937922	8841.47	-0.000341976	8699.91	0.00217371	8841.62	-1.44268e-05	8842.47	0.00109213
		9008.2	0.935363	9008.2	0.957313	9008.2	0.931891	9008.2	0.936604	8841.89	0.000172452	8700.25	0.00213938	8842.03	-0.00026189	8842.88	0.00110266
		9008.61	0.931262	9008.61	0.954052	9008.61	0.928973	9008.61	0.935251	8842.31	-0.000755031	8700.59	0.00215983	8842.45	-0.000545029	8843.29	0.00108726
		9009	0.927446	9009	0.950984	9009	0.92641	9009	0.933679	8842.72	-0.000485084	8700.93	0.00215403	8842.87	-0.000281659	8843.71	0.000957967
		9009.4	0.923885	9009.4	0.94818	9009.4	0.924208	9009.4	0.93241	8843.14	-0.000215126	8701.27	0.00226636	8843.28	-8.07355e-06	8844.12	0.000883864
		9009.79	0.920956	9009.79	0.945926	9009.79	0.92252	9009.79	0.931705	8843.55	-0.000354787	8701.61	0.00207339	8843.7	-0.000179886	8844.53	0.000971322
		9010.2	0.918523	9010.2	0.944033	9010.2	0.921147	9010.2	0.93136	8843.97	0.000346249	8701.95	0.00197408	8844.12	0.000150136	8844.95	0.000763631
		9010.61	0.917042	9010.61	0.942634	9010.61	0.920399	9010.61	0.931266	8844.39	-0.000497993	8702.29	0.00199891	8844.53	0.000127187	8845.36	0.000921855
		9011	0.916319	9011	0.942142	9011	0.920036	9011	0.931829	8844.8	-1.14312e-05	8702.63	0.0020085	8844.95	-0.000115033	8845.77	0.000724167
		9011.4	0.916224	9011.4	0.94205	9011.4	0.920083	9011.4	0.931939	8845.22	0.000139185	8702.97	0.00207867	8845.37	7.18292e-05	8846.19	0.000843774
		9011.79	0.916553	9011.79	0.942397	9011.79	0.920368	9011.79	0.933145	8845.64	-0.000129603	8703.31	0.00209073	8845.78	1.32627e-05	8846.6	0.000794671
		9012.2	0.917378	9012.2	0.943032	9012.2	0.920878	9012.2	0.933934	8846.05	-0.000272285	8703.65	0.00202838	8846.2	-0.000209472	8847.01	0.000864484
		9012.61	0.918258	9012.61	0.943776	9012.61	0.921396	9012.61	0.934548	8846.47	1.72388e-05	8703.99	0.00199761	8846.62	0.000216313	8847.43	0.00079518
		9013	0.91938	9013	0.944783	9013	0.922089	9013	0.935614	8846.88	-5.12091e-05	8704.33	0.00208588	8847.03	-0.000165089	8847.84	0.000795307
		9013.4	0.920815	9013.4	0.945866	9013.4	0.922813	9013.4	0.936601	8847.3	-0.000135629	8704.67	0.00199133	8847.45	-0.000106158	8848.26	0.00077761
		9013.8	0.922158	9013.8	0.94693	9013.8	0.923501	9013.8	0.937612	8847.72	-3.81459e-05	8705.01	0.00211958	8847.87	-2.7238e-05	8848.67	0.000832286
		9014.2	0.923902	9014.2	0.948575	9014.2	0.924278	9014.2	0.938714	8848.13	-0.000175396	8705.35	0.00198545	8848.28	0.000198296	8849.08	0.000574846
		9014.59	0.92557	9014.59	0.949944	9014.59	0.925169	9014.59	0.939779	8848.55	-9.10803e-05	8705.69	0.00190958	8848.7	-7.42033e-05	8849.5	0.000695944
		9015	0.927723	9015	0.951719	9015	0.926251	9015	0.940674	8848.97	-0.000290464	8706.03	0.00202742	8849.12	-0.000271357	8849.91	0.000866211
		9015.41	0.930117	9015.41	0.953423	9015.41	0.927447	9015.41	0.942221	8849.38	-0.00014212	8706.37	0.00181428	8849.53	-0.000457699	8850.32	0.000709381
		9015.8	0.932886	9015.8	0.955392	9015.8	0.928641	9015.8	0.94298	8849.8	-0.000345986	8706.71	0.00195727	8849.95	-0.000681335	8850.74	0.000864257
		9016.2	0.935721	9016.2	0.957641	9016.2	0.930049	9016.2	0.944271	8850.21	-0.00012665	8707.05	0.00187873	8850.37	-0.000171962	8851.15	0.000651164
		9016.6	0.938869	9016.6	0.959871	9016.6	0.931451	9016.6	0.945232	8850.63	-0.000339986	8707.39	0.00198999	8850.78	0.000160502	8851.56	0.000762635
		9017	0.942101	9017	0.962448	9017	0.933043	9017	0.946566	8851.05	0.000445306	8707.73	0.00193467	8851.2	0.000206626	8851.98	0.00065382
		9017.39	0.945561	9017.39	0.964766	9017.39	0.934552	9017.39	0.948002	8851.46	9.72089e-06	8708.07	0.00200685	8851.62	0.000284658	8852.39	0.000843504
		9017.8	0.949124	9017.8	0.967451	9017.8	0.936128	9017.8	0.949165	8851.88	-0.000387508	8708.41	0.00184631	8852.03	3.90206e-05	8852.8	0.000699844
		9018.21	0.952569	9018.21	0.970017	9018.21	0.937668	9018.21	0.949927	8852.3	-0.000465509	8708.75	0.00180275	8852.45	9.01554e-05	8853.22	0.000708347
		9018.6	0.955921	9018.6	0.972376	9018.6	0.939113	9018.6	0.950856	8852.71	2.55547e-05	8709.09	0.0018068	8852.87	-0.000214438	8853.63	0.000581766
		9019.01	0.959422	9019.01	0.975047	9019.01	0.940551	9019.01	0.952071	8853.13	0.00017633	8709.43	0.00182787	8853.28	-0.000224062	8854.04	0.000505328
		9019.4	0.962486	9019.4	0.977381	9019.4	0.941852	9019.4	0.952705	8853.54	-0.000390454	8709.77	0.00183956	8853.7	1.28569e-05	8854.46	0.000470812
		9019.8	0.965707	9019.8	0.979659	9019.8	0.943161	9019.8	0.953487	8853.96	-0.000308821	8710.11	0.00166751	8854.12	0.000180447	8854.87	0.000668188
		9020.2	0.968723	9020.2	0.981807	9020.2	0.944362	9020.2	0.954529	8854.38	-0.000424195	8710.45	0.00189709	8854.53	-1.97021e-05	8855.29	0.000618614
		9020.6	0.971717	9020.6	0.983849	9020.6	0.945728	9020.6	0.95534	8854.79	-0.000525466	8710.79	0.00169045	8854.95	-0.00011722	8855.7	0.00051114
		9021	0.974674	9021	0.985918	9020.99	0.946914	9021	0.956271	8855.21	-0.000440166	8711.13	0.00189879	8855.37	-0.00015145	8856.11	0.000381391
		9021.4	0.97782	9021.4	0.987819	9021.4	0.948322	9021.4	0.95719	8855.63	1.53862e-05	8711.48	0.00182853	8855.78	-0.000262491	8856.53	0.000360736
		9021.79	0.980703	9021.79	0.989944	9021.79	0.949545	9021.79	0.958134	8856.04	-0.000241049	8711.82	0.00165865	8856.2	-0.000229401	8856.94	0.000494894
		9022.2	0.98351	9022.2	0.992136	9022.2	0.950955	9022.2	0.958843	8856.46	-0.000454713	8712.16	0.00170579	8856.62	9.02464e-05	8857.35	0.00053982
		9022.61	0.986295	9022.61	0.994099	9022.61	0.952334	9022.61	0.959964	8856.87	-0.000607403	8712.5	0.00183942	8857.03	-6.11757e-06	8857.77	0.000449905
		9023	0.988909	9023	0.996074	9023	0.953633	9023	0.960672	8857.29	-0.000302923	8712.84	0.00179162	8857.45	8.0951e-05	8858.18	0.00054088
		9023.41	0.99141	9023.41	0.997794	9023.41	0.954909	9023.41	0.961742	8857.71	0.000292973	8713.18	0.00177685	8857.87	4.32033e-05	8858.59	0.000497377
		9023.8	0.993617	9023.8	0.999616	9023.79	0.955843	9023.8	0.96278	8858.12	-0.000331638	8713.52	0.00185435	8858.28	-8.09731e-05	8859.01	0.000300937
		9024.21	0.995361	9024.21	1.00078	9024.21	0.956618	9024.21	0.963049	8858.54	-0.000359205	8713.86	0.00175578	8858.7	-0.000416028	8859.42	0.000352744
		9024.59	0.996714	9024.59	1.00171	9024.59	0.957159	9024.59	0.963461	8858.96	2.5939e-05	8714.2	0.00187194	8859.12	-0.000435806	8859.83	0.000577074
		9025.01	0.997366	9025.01	1.00222	9025.01	0.957403	9025.01	0.963533	8859.37	-4.75289e-05	8714.54	0.00171335	8859.53	-0.000361568	8860.25	0.000427045
		9025.39	0.99757	9025.39	1.0023	9025.39	0.957235	9025.39	0.963337	8859.79	0.00035874	8714.88	0.00174116	8859.95	-9.41688e-05	8860.66	0.000303784
		9025.81	0.997131	9025.81	1.00163	9025.81	0.956645	9025.81	0.963092	8860.2	-0.000245382	8715.22	0.00170501	8860.37	-7.38595e-05	8861.07	0.000335331
		9026.19	0.996186	9026.19	1.00055	9026.19	0.955692	9026.19	0.962407	8860.62	-1.43761e-06	8715.56	0.00176812	8860.78	7.46388e-06	8861.49	0.000252456
		9026.61	0.994442	9026.61	0.999146	9026.61	0.954248	9026.61	0.960778	8861.04	-0.000172772	8715.9	0.0017431	8861.2	-0.000117447	8861.9	0.000366201
		9026.99	0.992452	9026.99	0.997145	9026.99	0.952723	9026.99	0.959558	8861.45	-8.14888e-05	8716.24	0.00180723	8861.62	-0.000485123	8862.32	0.000266457
		9027.41	0.989834	9027.41	0.99524	9027.4	0.950796	9027.41	0.957468	8861.87	-0.000302299	8716.58	0.0017483	8862.03	-0.000952128	8862.73	0.000489257
		9027.79	0.986801	9027.79	0.992733	9027.79	0.948906	9027.79	0.955735	8862.29	-6.49838e-05	8716.92	0.00165459	8862.45	-0.000707564	8863.14	0.000376606
		9028.2	0.983549	9028.2	0.989664	9028.2	0.946789	9028.2	0.953819	8862.7	-0.000241581	8717.26	0.00172303	8862.87	-0.000825743	8863.56	0.000398025
		9028.59	0.980385	9028.59	0.987247	9028.59	0.94475	9028.59	0.951511	8863.12	-2.37125e-05	8717.6	0.00167407	8863.28	-0.000722187	8863.97	0.000164814
		9029	0.976718	9029	0.984269	9029	0.942526	9029	0.948721	8863.53	-0.000255288	8717.94	0.00184608	8863.7	-0.000343116	8864.38	0.000238404
		9030.66	0.961549	9030.66	0.972111	9030.66	0.934224	9030.66	0.940312	8863.95	-0.000322408	8718.28	0.00167571	8864.12	-0.000401618	8864.8	0.000133729
		9032.36	0.948566	9032.36	0.962805	9032.36	0.928486	9032.36	0.933875	8864.37	-0.000242705	8718.62	0.00173496	8864.53	9.6767e-05	8865.21	0.000184374
		9034.09	0.940471	9034.09	0.957974	9034.09	0.927053	9034.09	0.931921	8864.78	-0.000890809	8718.96	0.00173862	8864.95	-4.42363e-05	8865.62	0.000200238
		9035.83	0.937389	9035.83	0.957187	9035.85	0.929374	9035.83	0.933364	8865.2	1.09661e-06	8719.3	0.0016602	8865.37	-0.000404216	8866.04	0.000354226
		9037.63	0.938978	9037.63	0.960121	9037.63	0.934918	9037.63	0.937859	8865.62	-0.000596856	8719.64	0.00178724	8865.78	-0.000496727	8866.45	0.000263482
		9039.43	0.944083	9039.43	0.965977	9039.43	0.942581	9039.43	0.944602	8866.03	-0.000130036	8719.98	0.00168748	8866.2	-0.000450261	8866.86	3.58538e-05
		9041.27	0.949494	9041.27	0.972245	9041.27	0.950258	9041.27	0.952052	8866.45	-5.17866e-05	8720.32	0.00167036	8866.62	-0.000527022	8867.28	0.000132942
		9043.13	0.951671	9043.13	0.975481	9043.12	0.954812	9043.13	0.957838	8866.86	1.65765e-05	8720.66	0.00170195	8867.03	-0.00041013	8867.69	0.000109285
		9045.03	0.950828	9045.03	0.976159	9045.03	0.957097	9045.03	0.960612	8867.28	0.0002327	8721	0.00175185	8867.45	-0.000297711	8868.1	2.73874e-05
		9046.92	0.95274	9046.92	0.978599	9046.92	0.960507	9046.92	0.963844	8867.7	0.00010789	8721.34	0.00158833	8867.87	-6.84334e-05	8868.52	0.000290767
		9048.88	0.95822	9048.88	0.983852	9048.88	0.965717	9048.88	0.968733	8868.11	0.000109845	8721.68	0.00158807	8868.28	-0.00036546	8868.93	5.16589e-05
		9050.84	0.962984	9050.84	0.988179	9050.84	0.96941	9050.84	0.9721	8868.53	-0.000366595	8722.02	0.00159565	8868.7	4.01893e-05	8869.35	4.85379e-05
		9052.84	0.963884	9052.84	0.989268	9052.84	0.970223	9052.84	0.973148	8868.95	-9.22857e-05	8722.36	0.00173072	8869.12	-0.000109118	8869.76	0.000141926
		9054.88	0.96489	9054.88	0.990291	9054.88	0.970842	9054.88	0.973447	8869.36	-5.50901e-05	8722.7	0.00172981	8869.53	-4.27817e-05	8870.17	-7.68371e-05
		9056.92	0.969498	9056.92	0.994011	9056.92	0.973542	9056.92	0.976139	8869.78	-0.000351797	8723.04	0.00153826	8869.95	-0.000335919	8870.59	2.81211e-05
		9059.01	0.976595	9059.01	0.999552	9059	0.977732	9059.01	0.980125	8870.19	-0.00021157	8723.38	0.00169236	8870.37	0.000149691	8871	0.000144483
		9061.13	0.982597	9061.13	1.00417	9061.12	0.980821	9061.13	0.983275	8870.61	1.67573e-05	8723.73	0.00158257	8870.78	5.85452e-06	8871.41	2.28826e-06
		9063.25	0.986629	9063.25	1.0073	9063.25	0.982612	9063.25	0.984903	8871.03	0.00010165	8724.07	0.00169359	8871.2	0.000183911	8871.83	0.000130904
		9065.41	0.991045	9065.41	1.01053	9065.41	0.984579	9065.41	0.986905	8871.44	-0.000367348	8724.41	0.00166871	8871.62	9.40567e-05	8872.24	2.44863e-05
		9067.62	0.997226	9067.62	1.01489	9067.62	0.98788	9067.62	0.990048	8871.86	8.37609e-05	8724.75	0.00152018	8872.03	4.44629e-05	8872.65	-4.05675e-05
		9069.82	1.00392	9069.82	1.01991	9069.82	0.991422	9069.82	0.9944	8872.28	1.60209e-05	8725.09	0.00153269	8872.45	0.000451254	8873.07	-0.000168329
		9072.07	1.00714	9072.07	1.02223	9072.09	0.992138	9072.07	0.99663	8872.69	4.66557e-05	8725.43	0.0014466	8872.87	0.00012256	8873.48	-3.35536e-05
		9074.35	1.0041	9074.35	1.019	9074.35	0.988399	9074.35	0.994647	8873.11	0.000881782	8725.77	0.001584	8873.28	1.52376e-05	8873.89	-0.000120147
		9076.66	0.995237	9076.66	1.01118	9076.66	0.980315	9076.66	0.989166	8873.52	-5.17151e-05	8726.11	0.00162492	8873.7	9.97302e-05	8874.31	0.000123804
		9078.99	0.983329	9078.99	1.00095	9078.99	0.970634	9078.99	0.981457	8873.94	-0.000654074	8726.45	0.00154136	8874.12	0.000367569	8874.72	-0.00016709
		9081.34	0.973216	9081.34	0.991907	9081.33	0.962052	9081.34	0.974334	8874.36	-0.000362397	8726.79	0.00145453	8874.53	0.000213662	8875.14	5.83659e-05
		9083.73	0.964042	9083.73	0.983787	9083.73	0.954423	9083.73	0.96821	8874.77	3.91046e-05	8727.13	0.00145058	8874.95	0.000401787	8875.55	-0.000126762
		9086.14	0.957043	9086.14	0.977554	9086.13	0.948725	9086.14	0.96271	8875.19	-0.000635031	8727.47	0.00147103	8875.37	0.000353016	8875.96	-0.000140903
		9088.56	0.95362	9088.56	0.974285	9088.56	0.945525	9088.56	0.959188	8875.61	2.34795e-05	8727.81	0.00147693	8875.78	0.000275764	8876.38	-0.000143026
		9091.03	0.947823	9091.03	0.969088	9091.03	0.940645	9091.03	0.95466	8876.02	0.000231523	8728.15	0.0014202	8876.2	7.07181e-05	8876.79	-5.54251e-05
		9093.53	0.93821	9093.53	0.961155	9093.53	0.93329	9093.53	0.947285	8876.44	0.000187744	8728.49	0.00142565	8876.62	0.000156808	8877.2	-5.00319e-05
		9096.04	0.929191	9096.04	0.953676	9096.04	0.926963	9096.04	0.940342	8876.86	0.000449223	8728.83	0.00139214	8877.03	4.39135e-05	8877.62	-0.000242887
		9098.6	0.925844	9098.6	0.951088	9098.59	0.925025	9098.6	0.937367	8877.27	0.000252994	8729.17	0.00135883	8877.45	-0.000170987	8878.03	-0.00015186
		9101.18	0.929485	9101.18	0.954391	9101.18	0.928111	9101.18	0.939143	8877.69	0.000321543	8729.51	0.001456	8877.87	0.000113284	8878.44	-0.000338476
		9103.78	0.937983	9103.78	0.961518	9103.78	0.935059	9103.78	0.94423	8878.1	4.30687e-05	8729.85	0.00150988	8878.28	0.000297571	8878.86	-0.000129533
		9106.39	0.948155	9106.39	0.970197	9106.39	0.942666	9106.39	0.95214	8878.52	7.68221e-05	8730.19	0.00135805	8878.7	0.000475761	8879.27	-0.000321165
		9109.06	0.956973	9109.06	0.978078	9109.05	0.949154	9109.06	0.958822	8878.94	-6.74256e-05	8730.53	0.00136803	8879.12	0.000158907	8879.68	-0.000379643
		9111.73	0.963023	9111.73	0.983171	9111.73	0.954014	9111.73	0.962648	8879.35	-0.000162307	8730.87	0.00135819	8879.53	8.42032e-05	8880.1	-0.000233673
		9114.46	0.965291	9114.46	0.985297	9114.46	0.956114	9114.46	0.965537	8879.77	-0.000260463	8731.21	0.00153875	8879.95	2.82917e-05	8880.51	-0.00033565
		9117.2	0.965619	9117.2	0.985715	9117.2	0.956769	9117.2	0.966512	8880.19	0.000232787	8731.55	0.00144516	8880.37	-6.42813e-05	8880.92	-0.000295013
		9119.98	0.967867	9119.98	0.988182	9119.97	0.959111	9119.98	0.968595	8880.6	-0.000570163	8731.89	0.00135635	8880.78	-5.8729e-05	8881.34	-7.86835e-05
		9122.76	0.976097	9122.76	0.995547	9122.76	0.965979	9122.76	0.974307	8881.02	-0.00023287	8732.23	0.00132054	8881.2	-0.000111217	8881.75	-0.0002967
		9125.57	0.990889	9125.57	1.00788	9125.59	0.977391	9125.57	0.984174	8881.43	0.000405516	8732.57	0.00143418	8881.62	-7.34451e-05	8882.17	-0.000266593
		9128.42	1.00512	9128.42	1.02008	9128.42	0.987956	9128.42	0.99412	8881.85	-0.000355628	8732.91	0.00127977	8882.03	0.000183985	8882.58	-0.000293572
		9131.32	1.01124	9131.32	1.02574	9131.32	0.992619	9131.32	0.999235	8882.27	-0.000143219	8733.25	0.00125365	8882.45	-0.000193382	8882.99	-0.000496372
		9134.21	1.01033	9134.21	1.02498	9134.21	0.992026	9134.21	0.999564	8882.68	0.000247912	8733.59	0.00124622	8882.87	0.000343741	8883.41	-0.000441983
		9137.15	1.00584	9137.15	1.02144	9137.15	0.988702	9137.15	0.997291	8883.1	-0.00024553	8733.93	0.00127793	8883.28	0.000387728	8883.82	-0.00027777
		9140.11	0.998811	9140.11	1.01552	9140.11	0.983507	9140.11	0.992966	8883.52	0.000134839	8734.27	0.0011415	8883.7	0.000801133	8884.23	-0.000357629
		9143.09	0.988234	9143.09	1.00678	9143.09	0.975609	9143.09	0.986081	8883.93	-0.000150583	8734.61	0.00110488	8884.12	0.000396402	8884.65	-0.000371782
		9146.12	0.974046	9146.12	0.994863	9146.12	0.964921	9146.12	0.976799	8884.35	-4.33574e-05	8734.95	0.00120542	8884.53	0.000608789	8885.06	-0.000503518
		9149.14	0.958086	9149.14	0.981343	9149.14	0.953087	9149.14	0.966426	8884.76	0.000557143	8735.29	0.00119969	8884.95	0.00076996	8885.47	-0.000378585
		9152.2	0.941332	9152.2	0.967541	9152.2	0.940948	9152.2	0.955006	8885.18	-0.000669168	8735.63	0.00113065	8885.37	0.000599998	8885.89	-0.000647111
		9155.32	0.926535	9155.32	0.955204	9155.32	0.929643	9155.32	0.945355	8885.6	-1.70375e-05	8735.97	0.00115919	8885.78	0.000503635	8886.3	-0.000237738
		9158.43	0.918868	9158.43	0.948369	9158.43	0.92406	9158.43	0.939156	8886.01	-0.000236961	8736.32	0.00108488	8886.2	0.000530729	8886.71	-0.00040923
		9161.58	0.921285	9161.58	0.950303	9161.58	0.925438	9161.58	0.940654	8886.43	-3.9779e-05	8736.66	0.00109065	8886.62	0.000517904	8887.13	-0.000371528
		9164.76	0.932608	9164.76	0.958921	9164.76	0.93282	9164.76	0.946501	8886.85	6.54808e-05	8737	0.00109618	8887.03	0.000201469	8887.54	-8.1807e-05
		9167.98	0.947184	9167.98	0.970532	9167.97	0.942602	9167.98	0.955622	8887.26	0.000189643	8737.34	0.00110961	8887.45	0.000769981	8887.95	-0.000612889
		9171.2	0.958679	9171.2	0.979955	9171.2	0.950115	9171.2	0.96317	8887.68	-5.85221e-05	8737.68	0.0010756	8887.87	0.000908377	8888.37	-0.000443609
		9174.46	0.964777	9174.46	0.985041	9174.46	0.953797	9174.46	0.967149	8888.09	0.000278128	8738.02	0.000998849	8888.28	0.000787776	8888.78	-0.000291062
		9177.75	0.966348	9177.75	0.986115	9177.75	0.954301	9177.75	0.968331	8888.51	0.000637394	8738.36	0.00098443	8888.7	0.00059926	8889.2	-0.000688267
		9181.08	0.964864	9181.08	0.984888	9181.08	0.952796	9181.08	0.967278	8888.93	0.000264998	8738.7	0.000963993	8889.12	0.000536287	8889.61	-0.00072529
		9184.41	0.963267	9184.41	0.983469	9184.41	0.951425	9184.41	0.966152	8889.34	0.000252009	8739.04	0.00105558	8889.53	0.000381197	8890.02	-0.000422189
		9187.78	0.962552	9187.78	0.983048	9187.78	0.950757	9187.78	0.965876	8889.76	0.00065169	8739.38	0.000996517	8889.95	0.00026549	8890.44	-0.000699804
		9191.18	0.961411	9191.18	0.982259	9191.18	0.949704	9191.18	0.965109	8890.18	9.90453e-05	8739.72	0.0010277	8890.37	0.000534863	8890.85	-0.000496962
		9194.6	0.959038	9194.6	0.980362	9194.6	0.947785	9194.6	0.963556	8890.59	7.32341e-06	8740.06	0.000915981	8890.78	0.000838202	8891.26	-0.000568156
		9198.07	0.959116	9198.07	0.980686	9198.06	0.94784	9198.07	0.963294	8891.01	0.000258926	8740.4	0.000979236	8891.2	0.000403457	8891.68	-0.000616466
		9201.54	0.965273	9201.54	0.986012	9201.53	0.952338	9201.54	0.966917	8891.42	0.000519491	8740.74	0.00097481	8891.62	0.00065378	8892.09	-0.000540741
		9205.04	0.975191	9205.04	0.994048	9205.04	0.959174	9205.04	0.973033	8891.84	0.00022903	8741.08	0.000905995	8892.03	0.000513469	8892.5	-0.000467244
		9208.59	0.981072	9208.59	0.998996	9208.59	0.963051	9208.59	0.976667	8892.26	2.08296e-05	8741.42	0.000897077	8892.45	0.000985186	8892.92	-0.000539681
		9212.15	0.981836	9212.15	0.999796	9212.15	0.963319	9212.15	0.976811	8892.67	0.000310397	8741.76	0.000910147	8892.87	0.000971196	8893.33	-0.000600242
		9215.73	0.979834	9215.73	0.998058	9215.73	0.961631	9215.73	0.975409	8893.09	0.000159627	8742.1	0.000888278	8893.28	0.000970854	8893.74	-0.000519622
		9219.35	0.975301	9219.35	0.994142	9219.35	0.957989	9219.35	0.972389	8893.51	-0.000363585	8742.44	0.000929889	8893.7	0.000697401	8894.16	-0.000651814
		9223	0.967661	9223	0.987823	9223	0.952104	9223	0.966983	8893.92	0.000771946	8742.78	0.000863091	8894.12	0.000669694	8894.57	-0.000635546
		9226.67	0.957585	9226.67	0.979504	9226.67	0.944799	9226.67	0.960244	8894.34	0.000331283	8743.12	0.000827411	8894.53	0.000583135	8894.98	-0.000640893
		9230.37	0.947907	9230.37	0.971371	9230.37	0.937752	9230.37	0.953998	8894.75	0.000816656	8743.46	0.000887392	8894.95	0.000293795	8895.4	-0.000353702
		9234.09	0.940054	9234.09	0.964939	9234.09	0.93221	9234.09	0.948801	8895.17	-5.75974e-05	8743.8	0.000810042	8895.37	0.000477071	8895.81	-0.000444115
		9237.85	0.936038	9237.85	0.961671	9237.85	0.929336	9237.85	0.945936	8895.59	0.000136767	8744.14	0.00088549	8895.78	-1.1857e-05	8896.23	-0.000636485
		9241.64	0.936055	9241.64	0.961446	9241.64	0.929292	9241.64	0.945485	8896	0.000232512	8744.48	0.000818373	8896.2	-0.000157355	8896.64	-0.000530281
		9245.45	0.937962	9245.45	0.963057	9245.44	0.930442	9245.45	0.946813	8896.42	4.31415e-05	8744.82	0.000810662	8896.62	-0.000138927	8897.05	-0.000547088
		9249.27	0.93918	9249.27	0.96417	9249.27	0.931133	9249.27	0.948044	8896.84	-0.000478897	8745.16	0.000705806	8897.03	-0.000358983	8897.47	-0.000667937
		9253.15	0.940261	9253.15	0.964904	9253.15	0.931691	9253.15	0.948855	8897.25	0.000800077	8745.5	0.000742163	8897.45	-0.000544907	8897.88	-0.000508938
		9257.05	0.941713	9257.05	0.965949	9257.05	0.932457	9257.05	0.949502	8897.67	-9.55521e-06	8745.84	0.000728474	8897.87	-0.000603805	8898.29	-0.000487102
		9260.95	0.943494	9260.95	0.967528	9260.95	0.933469	9260.95	0.950613	8898.08	-0.000381614	8746.18	0.00088662	8898.28	-0.000689881	8898.71	-0.000436878
		9264.9	0.946318	9264.9	0.970232	9264.92	0.935386	9264.9	0.952254	8898.5	8.20052e-05	8746.52	0.000707568	8898.7	-0.000270608	8899.12	-0.00074175
		9268.89	0.949345	9268.89	0.972696	9268.89	0.937275	9268.89	0.954106	8898.92	0.000525873	8746.86	0.000808387	8899.12	-0.000430333	8899.53	-0.000721734
		9272.89	0.951988	9272.89	0.974861	9272.89	0.938621	9272.89	0.955926	8899.33	0.000415111	8747.2	0.000862362	8899.53	-0.000372474	8899.95	-0.000796047
		9276.9	0.953694	9276.9	0.976213	9276.92	0.939418	9276.9	0.956957	8899.75	0.000179335	8747.54	0.00076889	8899.95	-0.000583055	8900.36	-0.000567241
		9280.97	0.955145	9280.97	0.977453	9280.97	0.939991	9280.97	0.957835	8900.17	0.00092303	8747.88	0.00069225	8900.37	-9.39681e-05	8900.77	-0.000894094
		9285.06	0.956398	9285.06	0.97837	9285.06	0.940434	9285.06	0.958529	8900.58	0.000345391	8748.22	0.000760868	8900.78	-0.000396879	8901.19	-0.000680575
		9289.16	0.957686	9289.16	0.979214	9289.16	0.940938	9289.16	0.958683	8901	0.000500965	8748.57	0.000776413	8901.2	-0.000411597	8901.6	-0.00063403
		9293.3	0.95879	9293.3	0.979892	9293.3	0.941299	9293.3	0.959793	8901.41	-1.1754e-05	8748.91	0.000726391	8901.62	-0.000380086	8902.01	-0.000598632
		9297.46	0.959183	9297.46	0.980045	9297.46	0.940979	9297.46	0.958951	8901.83	-0.000204062	8749.25	0.00075233	8902.03	-0.000399374	8902.43	-0.000770128
		9301.67	0.957281	9301.67	0.978799	9301.67	0.939251	9301.67	0.957956	8902.25	0.000290988	8749.59	0.000631985	8902.45	-0.000606024	8902.84	-0.000692007
		9305.88	0.953989	9305.88	0.975718	9305.88	0.936384	9305.88	0.955316	8902.66	0.000873025	8749.93	0.00075967	8902.87	-0.0002121	8903.26	-0.000753373
		9310.13	0.950135	9310.13	0.972569	9310.13	0.933191	9310.13	0.952587	8903.08	0.000123281	8750.27	0.000611235	8903.28	-0.00014927	8903.67	-0.000818829
		9314.4	0.946283	9314.4	0.969087	9314.42	0.929971	9314.4	0.949892	8903.5	-0.00014285	8750.61	0.000762978	8903.7	-0.000321001	8904.08	-0.000669631
		9318.7	0.943219	9318.7	0.966415	9318.7	0.927399	9318.7	0.947624	8903.91	0.000196533	8750.95	0.000846013	8904.12	2.58899e-05	8904.5	-0.00088369
		9323.04	0.941735	9323.04	0.965241	9323.04	0.926096	9323.04	0.946351	8904.33	0.000602748	8751.29	0.000815286	8904.53	-0.000104308	8904.91	-0.000624115
		9327.41	0.941393	9327.41	0.964856	9327.41	0.925523	9327.41	0.945851	8904.74	0.00171757	8751.63	0.000802229	8904.95	-0.000187881	8905.32	-0.000609324
		9331.79	0.940477	9331.79	0.964159	9331.79	0.924437	9331.79	0.945083	8905.16	0.000180726	8751.97	0.000706893	8905.37	-0.000190686	8905.74	-0.00062624
		9336.19	0.937862	9336.19	0.962037	9336.19	0.922315	9336.19	0.943393	8905.58	0.000428562	8752.31	0.000754717	8905.78	-0.000388785	8906.15	-0.000756617
		9340.65	0.934619	9340.65	0.959148	9340.65	0.919859	9340.65	0.941123	8905.99	0.000251812	8752.65	0.000817827	8906.2	-0.000957312	8906.56	-0.000742288
		9345.11	0.93325	9345.11	0.958228	9345.11	0.918787	9345.11	0.940002	8906.41	0.00067858	8752.99	0.000797883	8906.62	-0.000480078	8906.98	-0.000901738
		9349.61	0.93416	9349.61	0.958979	9349.61	0.919138	9349.61	0.940164	8906.83	-7.13136e-05	8753.33	0.000690286	8907.03	-0.000495545	8907.39	-0.000885587
		9354.13	0.934918	9354.13	0.95962	9354.13	0.919486	9354.13	0.940563	8907.24	0.000814733	8753.67	0.000703736	8907.45	-0.000444555	8907.8	-0.000981685
		9358.69	0.935729	9358.69	0.960334	9358.69	0.919834	9358.69	0.941149	8907.66	0.000704983	8754.01	0.000744516	8907.87	2.24446e-05	8908.22	-0.000742594
		9363.25	0.936928	9363.25	0.961107	9363.26	0.920256	9363.25	0.941723	8908.07	0.00105904	8754.35	0.00062049	8908.28	-0.000531466	8908.63	-0.000877479
		9367.87	0.937482	9367.87	0.961938	9367.87	0.919773	9367.87	0.944012	8908.49	0.000392749	8754.69	0.000797974	8908.7	-2.0159e-05	8909.04	-0.0007111
		9372.5	0.938774	9372.5	0.96303	9372.5	0.920902	9372.5	0.943697	8908.91	0.00031473	8755.03	0.000732595	8909.12	-0.000384013	8909.46	-0.00072242
		9377.16	0.940206	9377.16	0.96421	9377.16	0.921994	9377.16	0.943537	8909.32	0.000994083	8755.37	0.000697543	8909.53	-0.000383117	8909.87	-0.000755658
		9381.84	0.941158	9381.84	0.965115	9381.84	0.922401	9381.84	0.943951	8909.74	0.000275549	8755.71	0.000762826	8909.95	-0.000882642	8910.29	-0.000610348
		9386.55	0.941839	9386.55	0.965659	9386.55	0.922473	9386.55	0.944493	8910.16	0.00114716	8756.05	0.000685547	8910.37	-0.000923004	8910.7	-0.000708571
		9391.3	0.942248	9391.3	0.965931	9391.3	0.922651	9391.3	0.94467	8910.57	0.00067582	8756.39	0.000774643	8910.78	-0.000899914	8911.11	-0.000908739
		9396.06	0.94238	9396.06	0.966164	9396.06	0.922535	9396.06	0.944665	8910.99	0.000479512	8756.73	0.000662243	8911.2	-0.000947449	8911.53	-0.000836178
		9400.86	0.941801	9400.86	0.965789	9400.86	0.921782	9400.86	0.944474	8911.4	2.35324e-05	8757.07	0.000681117	8911.62	-0.000394775	8911.94	-0.000816972
		9405.68	0.94047	9405.68	0.964732	9405.7	0.920417	9405.68	0.943212	8911.82	0.00046408	8757.41	0.000619109	8912.03	-0.000448582	8912.35	-0.000664239
		9410.54	0.938302	9410.54	0.963013	9410.54	0.918588	9410.54	0.941792	8912.24	1.56742e-05	8757.75	0.000558561	8912.45	-0.000678288	8912.77	-0.000960946
		9415.43	0.93594	9415.43	0.961039	9415.43	0.916543	9415.43	0.940215	8912.65	0.000556657	8758.09	0.000646128	8912.87	-0.000367485	8913.18	-0.000800264
		9420.34	0.934226	9420.34	0.959501	9420.33	0.915113	9420.34	0.938984	8913.07	0.000693809	8758.43	0.000525578	8913.28	-0.000615835	8913.59	-0.000658044
		9425.25	0.933359	9425.25	0.95888	9425.25	0.914213	9425.25	0.938233	8913.49	0.000201454	8758.77	0.000594231	8913.7	-0.000288389	8914.01	-0.000836792
		9430.22	0.93311	9430.22	0.958896	9430.22	0.913537	9430.22	0.937925	8913.9	0.000606357	8759.11	0.000614576	8914.12	-0.000476086	8914.42	-0.000685978
		9435.21	0.932932	9435.21	0.958656	9435.21	0.91312	9435.21	0.937729	8914.32	0.000491072	8759.45	0.000606351	8914.53	1.23461e-05	8914.83	-0.000469768
		9440.23	0.932314	9440.23	0.958149	9440.23	0.912351	9440.23	0.937217	8914.73	0.000841001	8759.79	0.000617653	8914.95	0.000720243	8915.25	-0.000544037
		9445.28	0.93164	9445.28	0.957689	9445.28	0.911648	9445.28	0.935696	8915.15	0.000797944	8760.13	0.000564466	8915.37	0.00370155	8915.66	-0.000799636
		9450.35	0.93021	9450.35	0.956517	9450.35	0.910257	9450.35	0.935122	8915.57	0.000515737	8760.47	0.000496651	8915.78	0.00639236	8916.07	-0.000816717
		9455.45	0.929139	9455.45	0.95572	9455.45	0.909137	9455.45	0.934637	8915.98	0.00110654	8760.81	0.000610201	8916.2	0.0032963	8916.49	-0.000918321
		9460.58	0.928696	9460.58	0.95547	9460.58	0.908557	9460.58	0.934052	8916.4	0.000304973	8761.16	0.000585064	8916.62	-0.00379641	8916.9	-0.00114986
		9465.73	0.928331	9465.73	0.955382	9465.73	0.908112	9465.73	0.933731	8916.82	0.000801519	8761.5	0.000573432	8917.03	-0.00714559	8917.32	-0.000904069
		9470.91	0.927781	9470.91	0.95507	9470.91	0.90726	9470.91	0.934381	8917.23	0.000786926	8761.84	0.000551609	8917.45	-0.00735534	8917.73	-0.00068383
		9476.12	0.928014	9476.12	0.954614	9476.12	0.907289	9476.12	0.932403	8917.65	0.00132554	8762.18	0.000580318	8917.87	-0.00679047	8918.14	-0.000706473
		9481.36	0.928111	9481.36	0.955649	9481.35	0.907217	9481.36	0.933212	8918.06	0.00121752	8762.52	0.000500969	8918.28	-0.0050025	8918.56	-0.000788807
		9486.62	0.928732	9486.62	0.956137	9486.62	0.907168	9486.62	0.934554	8918.48	0.000965274	8762.86	0.000568684	8918.7	-0.00276011	8918.97	-0.000518207
		9491.91	0.92989	9491.91	0.956562	9491.91	0.907985	9491.91	0.933061	8918.9	0.000325109	8763.2	0.000555816	8919.12	-0.00120265	8919.38	-0.000603757
		9497.23	0.930536	9497.23	0.957609	9497.23	0.907927	9497.23	0.934389	8919.31	0.00148817	8763.54	0.000487212	8919.53	-0.000259466	8919.8	-0.000585652
		9502.58	0.931404	9502.58	0.957883	9502.58	0.908048	9502.58	0.934213	8919.73	0.00116432	8763.88	0.000603816	8919.95	0.00118098	8920.21	-0.000799091
		9507.95	0.931714	9507.95	0.958108	9507.95	0.908218	9507.95	0.933542	8920.15	0.000699376	8764.22	0.000540774	8920.37	0.00478007	8920.62	-0.000984083
		9513.36	0.931658	9513.36	0.958813	9513.36	0.907946	9513.36	0.934901	8920.56	0.000701755	8764.56	0.00052305	8920.78	0.00772434	8921.04	-0.000941835
		9518.76	0.930916	9518.76	0.95834	9518.76	0.907138	9518.76	0.934272	8920.98	0.000744625	8764.9	0.000415408	8921.2	0.00248433	8921.45	-0.000865778
		9524.22	0.929652	9524.22	0.957238	9524.22	0.902049	9524.22	0.933233	8921.39	0.000578972	8765.24	0.00053744	8921.62	-0.00608311	8921.86	-0.000855758
		9529.71	0.927469	9529.71	0.954552	9529.71	0.899216	9529.71	0.93256	8921.81	0.000514429	8765.58	0.00052117	8922.03	-0.00868412	8922.28	-0.000728456
		9535.22	0.927523	9535.22	0.955851	9535.22	0.900582	9535.22	0.93178	8922.23	0.000976182	8765.92	0.000460912	8922.45	-0.00772861	8922.69	-0.000752624
		9540.77	0.926862	9540.77	0.955497	9540.77	0.901294	9540.77	0.930926	8922.64	0.000795764	8766.26	0.000289417	8922.87	-0.00547683	8923.1	-0.000503493
		9546.32	0.926351	9546.32	0.955273	9546.32	0.901653	9546.32	0.931007	8923.06	0.000820945	8766.6	0.000440067	8923.28	-0.00308579	8923.52	-0.000603249
		9551.92	0.925841	9551.92	0.955263	9551.92	0.901793	9551.92	0.931257	8923.48	0.00152613	8766.94	0.000419529	8923.7	-0.00164963	8923.93	-0.000806005
		9557.55	0.925559	9557.55	0.955357	9557.55	0.90211	9557.55	0.931219	8923.89	0.000858077	8767.28	0.000459472	8924.12	-0.000865833	8924.35	-0.000990236
		9563.18	0.925229	9563.18	0.954987	9563.18	0.902128	9563.18	0.930332	8924.31	0.00112474	8767.62	0.000353773	8924.53	-0.0007729	8924.76	-0.000990221
		9568.87	0.924867	9568.87	0.954875	9568.87	0.901888	9568.87	0.929911	8924.72	0.00101707	8767.96	0.00040376	8924.95	-0.000775507	8925.17	-0.000631028
		9574.56	0.924694	9574.56	0.954909	9574.56	0.901749	9574.56	0.929485	8925.14	0.000929924	8768.3	0.000322285	8925.37	-0.000991471	8925.59	-0.000747066
		9579	0.924033	9579	0.95444	9579	0.901619	9579	0.929146	8925.56	0.00166386	8768.64	0.000325544	8925.78	-0.000674962	8926	-0.000858242
		9584.76	0.923589	9584.76	0.954393	9584.75	0.90111	9584.76	0.928864	8925.97	0.000330792	8768.98	0.000310498	8926.2	-0.000505855	8926.41	-0.000635552
		9590.53	0.923261	9590.53	0.954203	9590.53	0.900741	9590.53	0.928813	8926.39	0.000786846	8769.32	0.000369141	8926.62	-0.00036168	8926.83	-0.000775955
		9596.34	0.923173	9596.34	0.954617	9596.34	0.900414	9596.34	0.92894	8926.81	0.00125859	8769.66	0.000388905	8927.03	-0.000390089	8927.24	-0.00076391
		9602.16	0.923156	9602.16	0.954621	9602.16	0.900109	9602.16	0.928916	8927.22	0.000980596	8770	0.000466866	8927.45	-0.000511828	8927.65	-0.000689766
		9608.02	0.923224	9608.02	0.954994	9608.02	0.899994	9608.02	0.928847	8927.64	0.00137528	8770.34	0.000362433	8927.87	-0.000261772	8928.07	-0.000632062
		9613.92	0.923298	9613.92	0.955408	9613.92	0.899752	9613.92	0.92895	8928.05	0.00195722	8770.68	0.000426867	8928.28	-0.000102644	8928.48	-0.000735416
		9619.82	0.92338	9619.82	0.955674	9619.82	0.899584	9619.82	0.929027	8928.47	0.00113406	8771.02	0.000398605	8928.7	-0.000209338	8928.89	-0.00053354
		9625.78	0.923458	9625.78	0.956132	9625.78	0.899594	9625.78	0.929098	8928.89	0.00123953	8771.36	0.000300835	8929.12	-0.000248767	8929.31	-0.000638114
		9631.74	0.923673	9631.74	0.956642	9631.74	0.899534	9631.74	0.929122	8929.3	0.00162983	8771.7	0.000283363	8929.53	-7.33368e-05	8929.72	-0.000781013
		9637.73	0.923711	9637.73	0.956978	9637.73	0.899376	9637.73	0.928921	8929.72	0.00141087	8772.04	0.000300509	8929.95	-7.81874e-05	8930.13	-0.000721504
		9643.76	0.923633	9643.76	0.957077	9643.78	0.899064	9643.76	0.928898	8930.14	0.00175879	8772.38	0.000375684	8930.37	0.000253052	8930.55	-0.000621309
		9649.81	0.923372	9649.81	0.957059	9649.84	0.898712	9649.81	0.92856	8930.55	0.00113176	8772.72	0.00047243	8930.78	0.000344486	8930.96	-0.0005172
		9655.9	0.92317	9655.9	0.957164	9655.9	0.898303	9655.9	0.928532	8930.97	0.00168734	8773.06	0.000430036	8931.2	0.000102092	8931.38	-0.000707236
		9662.01	0.922696	9662.01	0.956942	9662.01	0.897844	9662.01	0.928942	8931.38	0.00195816	8773.4	0.000321021	8931.62	-3.1415e-05	8931.79	-0.000680805
		9668.15	0.92253	9668.15	0.95707	9668.15	0.897737	9668.15	0.928056	8931.8	0.00144676	8773.75	0.00033228	8932.03	0.000150493	8932.2	-0.000638393
		9674.3	0.922216	9674.3	0.95721	9674.3	0.897252	9674.3	0.928052	8932.22	0.00168266	8774.09	0.000479226	8932.45	0.00044589	8932.62	-0.000585297
		9680.51	0.922002	9680.51	0.957255	9680.51	0.896838	9680.51	0.928125	8932.63	0.00165355	8774.43	0.000267137	8932.87	8.10096e-05	8933.03	-0.000539319
		9686.73	0.921694	9686.73	0.957242	9686.73	0.896447	9686.73	0.928175	8933.05	0.00168286	8774.77	0.000448684	8933.28	0.000371574	8933.44	-0.000677882
		9692.97	0.921375	9692.97	0.957156	9692.97	0.896141	9692.97	0.928163	8933.47	0.00148314	8775.11	0.000336023	8933.7	-5.32365e-05	8933.86	-0.000609185
		9699.24	0.921118	9699.24	0.957136	9699.24	0.895758	9699.24	0.92782	8933.88	0.002511	8775.45	0.000423006	8934.12	-0.000309858	8934.27	-0.000491913
		9705.52	0.920938	9705.52	0.957429	9705.52	0.895554	9705.52	0.927684	8934.3	0.000747408	8775.79	0.000177617	8934.53	0.000128156	8934.68	-0.000682867
		9711.86	0.920717	9711.86	0.957516	9711.86	0.895149	9711.86	0.927786	8934.72	0.00229363	8776.13	0.000445355	8934.95	0.000169436	8935.1	-0.000486888
		9718.21	0.920366	9718.21	0.957849	9718.23	0.894745	9718.21	0.927534	8935.13	0.00212945	8776.47	0.000334475	8935.37	0.000260317	8935.51	-0.000320686
		9724.6	0.920367	9724.6	0.958133	9724.6	0.89464	9724.6	0.927549	8935.55	0.00176156	8776.81	0.000368661	8935.78	-0.000175576	8935.92	-0.000574152
		9731.01	0.920361	9731.01	0.958244	9731.01	0.894271	9731.01	0.927434	8935.96	0.00110224	8777.15	0.000221678	8936.2	0.00024267	8936.34	-0.000254183
		9737.45	0.920418	9737.45	0.958647	9737.45	0.894002	9737.45	0.927545	8936.38	0.00167606	8777.49	0.000403878	8936.62	0.000426217	8936.75	-0.000326225
		9743.92	0.920572	9743.92	0.95907	9743.92	0.893838	9743.92	0.927706	8936.8	0.00207503	8777.83	0.000306021	8937.03	0.00076781	8937.17	-0.000333079
		9750.4	0.920533	9750.4	0.959638	9750.4	0.893629	9750.4	0.928021	8937.21	0.00141088	8778.17	0.000245344	8937.45	0.000337528	8937.58	-0.000433461
		9756.91	0.92077	9756.91	0.959978	9756.91	0.893216	9756.91	0.928107	8937.63	0.00213815	8778.51	0.000192013	8937.87	0.00038489	8937.99	-0.000260902
		9763.47	0.920753	9763.47	0.960342	9763.47	0.893072	9763.47	0.928223	8938.05	0.00201902	8778.85	0.000216081	8938.28	0.000366311	8938.41	-0.00041468
		9770.05	0.920679	9770.05	0.960837	9770.05	0.89289	9770.05	0.928643	8938.46	0.0020379	8779.19	0.000225801	8938.7	0.000294439	8938.82	-0.000185877
		9776.63	0.920683	9776.63	0.960968	9776.63	0.892637	9776.63	0.928441	8938.88	0.00168687	8779.53	0.000264301	8939.12	0.000332089	8939.23	-0.000336831
										8939.29	0.00170146	8779.87	7.34948e-05	8939.53	0.000512727	8939.65	-0.000275256
										8939.71	0.00183439	8780.21	0.000212801	8939.95	0.000605066	8940.06	-0.000373595
										8940.13	0.00204731	8780.55	0.000131615	8940.37	0.000891088	8940.47	-0.000319094
										8940.54	0.00200472	8780.89	0.000234793	8940.78	0.000553455	8940.89	-2.80216e-05
										8940.96	0.00227459	8781.23	0.000173855	8941.2	0.000809468	8941.3	-2.05551e-06
										8941.38	0.00258963	8781.57	0.000269155	8941.62	0.00122872	8941.71	-0.000249701
										8941.79	0.00278079	8781.91	0.000251053	8942.03	0.001003	8942.13	-6.24375e-05
										8942.21	0.00211011	8782.25	1.24958e-06	8942.45	0.000983465	8942.54	0.000111393
										8942.62	0.00200911	8782.59	4.65273e-05	8942.87	0.000662908	8942.95	-3.01333e-06
										8943.04	0.00259188	8782.93	0.000173907	8943.29	0.000834975	8943.37	0.000124168
										8943.46	0.00250804	8783.27	0.000111441	8943.7	0.000945976	8943.78	0.000215024
										8943.87	0.00273057	8783.61	0.000304135	8944.12	0.00049177	8944.19	0.000326539
										8944.29	0.00273944	8783.95	0.000151397	8944.54	0.000742949	8944.61	0.000230792
										8944.71	0.00234238	8784.29	0.000284439	8944.95	0.000613833	8945.02	0.000235161
										8945.12	0.00299441	8784.63	5.59379e-05	8945.37	0.00116695	8945.44	0.00035498
										8945.54	0.00249667	8784.97	0.000168868	8945.79	0.00103989	8945.85	0.000196147
										8945.95	0.00255099	8785.31	0.00015442	8946.2	0.00119503	8946.26	0.000236538
										8946.37	0.00285697	8785.65	0.000146012	8946.62	0.00109794	8946.68	0.000311114
										8946.79	0.00309346	8786	0.000196345	8947.04	0.00129465	8947.09	0.000371941
										8947.2	0.00326039	8786.34	0.000170339	8947.45	0.00132683	8947.5	0.000511116
										8947.62	0.00281793	8786.68	0.000121796	8947.87	0.00175652	8947.92	0.000291978
										8948.04	0.00298527	8787.02	8.52194e-05	8948.29	0.00162393	8948.33	0.000375488
										8948.45	0.00375257	8787.36	0.00020138	8948.7	0.00154179	8948.74	0.000465545
										8948.87	0.00326781	8787.7	0.000167042	8949.12	0.00187416	8949.16	0.000708095
										8949.28	0.0035429	8788.04	0.000194065	8949.54	0.00212492	8949.57	0.000736399
										8949.7	0.00333428	8788.38	0.000295762	8949.95	0.00238644	8949.98	0.000769699
										8950.12	0.00365499	8788.72	0.000340973	8950.37	0.00240089	8950.4	0.000845693
										8950.53	0.00336231	8789.06	0.000188428	8950.79	0.00212169	8950.81	0.000900469
										8950.95	0.00365368	8789.4	0.000211432	8951.2	0.00200711	8951.23	0.000765101
										8951.37	0.00413691	8789.74	0.00018045	8951.62	0.00140391	8951.64	0.00113119
										8951.78	0.00474463	8790.08	0.000305157	8952.04	0.00193979	8952.05	0.000918227
										8952.2	0.00329991	8790.42	0.000181636	8952.45	0.00202447	8952.47	0.00132333
										8952.61	0.00417145	8790.76	4.36077e-05	8952.87	0.00221815	8952.88	0.00107932
										8953.03	0.00443578	8791.1	0.000172719	8953.29	0.0020084	8953.29	0.00135902
										8953.45	0.00402091	8791.44	-4.92201e-05	8953.7	0.00188421	8953.71	0.00132243
										8953.86	0.00420333	8791.78	-2.32315e-06	8954.12	0.00211773	8954.12	0.00149918
										8954.28	0.00430529	8792.12	-0.000219906	8954.54	0.00241564	8954.53	0.00145636
										8954.7	0.00454774	8792.46	0.000109814	8954.95	0.00274574	8954.95	0.00150547
										8955.11	0.00458055	8792.8	3.6321e-05	8955.37	0.00279429	8955.36	0.00150222
										8955.53	0.00465898	8793.14	5.64147e-05	8955.79	0.00266569	8955.77	0.00182227
										8955.94	0.00483635	8793.48	-3.79871e-06	8956.2	0.00253865	8956.19	0.00165424
										8956.36	0.00462338	8793.82	0.00020448	8956.62	0.0026612	8956.6	0.0020279
										8956.78	0.00454773	8794.16	9.70665e-05	8957.04	0.00301558	8957.01	0.00182501
										8957.19	0.00517129	8794.5	0.000210926	8957.45	0.00319096	8957.43	0.00228315
										8957.61	0.00571526	8794.84	2.33443e-05	8957.87	0.00319383	8957.84	0.00212792
										8958.03	0.00503432	8795.18	0.000125357	8958.29	0.0034302	8958.26	0.0023496
										8958.44	0.00568886	8795.52	4.75202e-05	8958.7	0.00399448	8958.67	0.00249189
										8958.86	0.00566019	8795.86	0.000102534	8959.12	0.00399696	8959.08	0.00250238
										8959.27	0.0059731	8796.2	-7.08874e-05	8959.54	0.00424123	8959.5	0.00276545
										8959.69	0.00660916	8796.54	-1.82504e-05	8959.95	0.00449098	8959.91	0.00277718
										8960.11	0.00666358	8796.88	4.60115e-05	8960.37	0.00448443	8960.32	0.0028998
										8960.52	0.00663609	8797.22	2.09685e-05	8960.79	0.0051534	8960.74	0.0031984
										8960.94	0.00680307	8797.56	-7.33243e-05	8961.2	0.00499884	8961.15	0.00326722
										8961.36	0.00743707	8797.9	-3.03003e-05	8961.62	0.00523993	8961.56	0.00333369
										8961.77	0.00682448	8798.24	-5.16561e-06	8962.04	0.00430266	8961.98	0.00356888
										8962.19	0.00714683	8798.59	-7.0243e-05	8962.45	0.00443139	8962.39	0.00374053
										8962.6	0.00806171	8798.93	-2.54566e-05	8962.87	0.00419244	8962.8	0.00375978
										8963.02	0.00759729	8799.27	-4.87727e-05	8963.29	0.00467607	8963.22	0.0040294
										8963.44	0.00836513	8799.61	3.9193e-05	8963.7	0.00506921	8963.63	0.00437361
										8963.85	0.0083106	8799.95	-5.34606e-05	8964.12	0.00527746	8964.04	0.00466151
										8964.27	0.00835565	8800.29	2.48274e-05	8964.54	0.00540269	8964.46	0.00479106
										8964.69	0.00938926	8800.63	-3.51054e-05	8964.95	0.0061735	8964.87	0.0048885
										8965.1	0.0090678	8800.97	-0.000108846	8965.37	0.0065757	8965.29	0.00521336
										8965.52	0.00957208	8801.31	-0.000124685	8965.79	0.00686391	8965.7	0.00534173
										8965.93	0.010061	8801.65	-5.27452e-05	8966.2	0.00711218	8966.11	0.00555098
										8966.35	0.0100595	8801.99	-2.07636e-05	8966.62	0.00733834	8966.53	0.00603929
										8966.77	0.0105018	8802.33	-8.61354e-05	8967.04	0.00762742	8966.94	0.00619156
										8967.18	0.0114782	8802.67	-9.92141e-05	8967.45	0.00840328	8967.35	0.00659427
										8967.6	0.0117835	8803.01	-7.35662e-05	8967.87	0.00855538	8967.77	0.00657641
										8968.02	0.0124094	8803.35	-5.20877e-05	8968.29	0.00930599	8968.18	0.00718391
										8968.43	0.0122189	8803.69	-0.000130802	8968.7	0.00995991	8968.59	0.00767875
										8968.85	0.0134176	8804.03	7.39062e-05	8969.12	0.0108818	8969.01	0.00822177
										8969.26	0.0137146	8804.37	-0.000103687	8969.54	0.0117104	8969.42	0.00815468
										8969.68	0.0146984	8804.71	8.47875e-05	8969.95	0.0125979	8969.83	0.00850391
										8970.1	0.014963	8805.05	-0.000123129	8970.37	0.013227	8970.25	0.00912348
										8970.51	0.0163902	8805.39	-3.81845e-05	8970.79	0.014212	8970.66	0.00943128
										8970.93	0.0170628	8805.73	-2.10202e-05	8971.2	0.0148899	8971.07	0.00999252
										8971.35	0.0172764	8806.07	-3.20747e-05	8971.62	0.016074	8971.49	0.0105586
										8971.76	0.0186669	8806.41	4.31277e-05	8972.04	0.0169613	8971.9	0.0112611
										8972.18	0.0199473	8806.75	1.96996e-05	8972.45	0.0180192	8972.32	0.0117198
										8972.59	0.0206876	8807.09	2.54077e-05	8972.87	0.019367	8972.73	0.0125297
										8973.01	0.0229721	8807.43	7.13707e-07	8973.29	0.0205334	8973.14	0.0130443
										8973.43	0.0247957	8807.77	6.52796e-05	8973.7	0.0225685	8973.56	0.0137863
										8973.84	0.0272685	8808.11	-7.96276e-05	8974.12	0.0241972	8973.97	0.0145789
										8974.26	0.0293119	8808.45	5.441e-06	8974.54	0.0263556	8974.38	0.0159419
										8974.68	0.0324986	8808.79	3.80317e-05	8974.95	0.0290585	8974.8	0.0168698
										8975.09	0.0357024	8809.13	3.31158e-05	8975.37	0.0313784	8975.21	0.0183227
										8975.51	0.0399146	8809.47	-1.7674e-05	8975.79	0.0351092	8975.62	0.0200171
										8975.92	0.0461527	8809.81	6.73136e-05	8976.2	0.0389692	8976.04	0.0218574
										8976.34	0.0537189	8810.15	-6.44679e-05	8976.62	0.0441685	8976.45	0.0248121
										8976.76	0.0639331	8810.49	-0.000193575	8977.04	0.0504522	8976.86	0.0280776
										8977.17	0.0790701	8810.83	-0.000187253	8977.45	0.058438	8977.28	0.0320253
										8977.59	0.10163	8811.18	-8.57843e-05	8977.87	0.0693851	8977.69	0.0356814
										8978.01	0.135799	8811.52	-4.85238e-05	8978.29	0.0843368	8978.1	0.0382184
										8978.42	0.185327	8811.86	-3.99742e-05	8978.7	0.10596	8978.52	0.0399808
										8978.84	0.250092	8812.2	-8.0931e-05	8979.12	0.138394	8978.93	0.0419021
										8979.25	0.320242	8812.54	-2.03113e-05	8979.54	0.187016	8979.35	0.0456481
										8979.67	0.382357	8812.88	1.0941e-05	8979.95	0.258554	8979.76	0.0509277
										8980.09	0.426918	8813.22	-5.92306e-05	8980.37	0.355556	8980.17	0.0580132
										8980.5	0.45529	8813.56	3.01685e-05	8980.79	0.462541	8980.59	0.0668763
										8980.92	0.467146	8813.9	-6.05123e-05	8981.2	0.547589	8981	0.0775744
										8981.34	0.470773	8814.24	9.07363e-05	8981.62	0.580836	8981.41	0.0914191
										8981.75	0.466561	8814.58	-0.000156678	8982.04	0.56672	8981.83	0.109159
										8982.17	0.459067	8814.92	-8.62354e-05	8982.45	0.530806	8982.24	0.132935
										8982.58	0.453828	8815.26	1.79586e-05	8982.87	0.494596	8982.65	0.164882
										8983	0.4531	8815.6	-5.35658e-05	8983.29	0.470832	8983.07	0.206463
										8983.42	0.457175	8815.94	1.23637e-05	8983.7	0.462187	8983.48	0.256286
										8983.83	0.468026	8816.28	-0.000144367	8984.12	0.467889	8983.89	0.311551
										8984.25	0.483243	8816.62	-0.000141754	8984.54	0.482117	8984.31	0.365235
										8984.67	0.500871	8816.96	-0.000120015	8984.95	0.503199	8984.72	0.410104
										8985.08	0.516198	8817.3	-0.000145875	8985.37	0.525271	8985.13	0.440817
										8985.5	0.531665	8817.64	9.01136e-05	8985.79	0.547726	8985.55	0.457426
										8985.91	0.546833	8817.98	-0.000114114	8986.2	0.568661	8985.96	0.463436
										8986.33	0.563689	8818.32	-8.23389e-05	8986.62	0.589564	8986.38	0.464476
										8986.75	0.581947	8818.66	-8.94182e-05	8987.04	0.612386	8986.79	0.466055
										8987.16	0.603027	8819	3.19172e-05	8987.45	0.636906	8987.2	0.473029
										8987.58	0.627155	8819.34	-4.78808e-05	8987.87	0.663409	8987.62	0.488457
										8988	0.654208	8819.68	1.1603e-05	8988.29	0.689144	8988.03	0.514212
										8988.41	0.683545	8820.02	-7.50226e-05	8988.7	0.716032	8988.44	0.548868
										8988.83	0.714791	8820.36	-6.72044e-05	8989.12	0.743171	8988.86	0.589671
										8989.24	0.749099	8820.7	-0.000213943	8989.54	0.772372	8989.27	0.634745
										8989.66	0.785573	8821.04	-3.15636e-05	8989.95	0.804842	8989.68	0.683312
										8990.08	0.822045	8821.38	2.57396e-05	8990.37	0.841244	8990.1	0.735016
										8990.49	0.858549	8821.72	3.66058e-05	8990.79	0.881761	8990.51	0.791688
										8990.91	0.892627	8822.06	6.65288e-06	8991.2	0.92375	8990.92	0.851249
										8991.33	0.925093	8822.4	-4.59796e-05	8991.62	0.966456	8991.34	0.909388
										8991.74	0.953162	8822.74	-0.000108811	8992.04	1.00479	8991.75	0.960891
										8992.16	0.977884	8823.08	4.20584e-05	8992.45	1.03782	8992.16	1.00097
										8992.57	0.996721	8823.43	-6.41499e-05	8992.87	1.06223	8992.58	1.03137
										8992.99	1.00924	8823.77	-6.4427e-05	8993.29	1.07974	8992.99	1.05669
										8993.41	1.01381	8824.11	-6.01181e-05	8993.7	1.09407	8993.41	1.07889
										8993.82	1.01325	8824.45	-3.55577e-05	8994.12	1.10483	8993.82	1.10073
										8994.24	1.00458	8824.79	-0.000112512	8994.54	1.11454	8994.23	1.12187
										8994.66	0.99506	8825.13	-0.0001123	8994.95	1.12319	8994.65	1.1442
										8995.07	0.983172	8825.47	-0.000141561	8995.37	1.12808	8995.06	1.16804
										8995.49	0.971252	8825.81	-4.90235e-05	8995.79	1.12978	8995.47	1.19431
										8995.91	0.957161	8826.15	-1.25914e-05	8996.2	1.12418	8995.89	1.22286
										8996.32	0.944542	8826.49	-4.27476e-05	8996.62	1.11246	8996.3	1.24888
										8996.74	0.933072	8826.83	-6.80161e-05	8997.04	1.09675	8996.71	1.26995
										8997.15	0.925946	8827.17	-0.000189024	8997.45	1.07755	8997.13	1.28188
										8997.57	0.918661	8827.51	2.95237e-05	8997.87	1.05771	8997.54	1.28519
										8997.99	0.915191	8827.85	-0.000159428	8998.29	1.03875	8997.95	1.2799
										8998.4	0.915776	8828.19	-0.000116963	8998.7	1.02105	8998.37	1.26937
										8998.82	0.91928	8828.53	2.22359e-05	8999.12	1.00431	8998.78	1.25648
										8999.24	0.928288	8828.87	-9.54951e-05	8999.54	0.989055	8999.19	1.24246
										8999.65	0.938316	8829.21	3.15326e-05	8999.95	0.975562	8999.61	1.22724
										9000.07	0.952963	8829.55	-5.34483e-05	9000.37	0.96265	9000.02	1.2112
										9000.48	0.96887	8829.89	-0.000214194	9000.79	0.952853	9000.44	1.19223
										9000.9	0.984356	8830.23	-0.00013832	9001.2	0.945685	9000.85	1.17054
										9001.32	1.00227	8830.57	-0.000196556	9001.62	0.937865	9001.26	1.14556
										9001.73	1.01522	8830.91	-0.000239532	9002.04	0.926297	9001.68	1.11986
										9002.15	1.0262	8831.25	-0.000216364	9002.45	0.918308	9002.09	1.09303
										9002.57	1.03086	8831.59	-0.000166202	9002.87	0.916257	9002.5	1.07058
										9002.98	1.03111	8831.93	-7.98946e-05	9003.29	0.917638	9002.92	1.05117
										9003.4	1.024	8832.27	-0.000283628	9003.7	0.920374	9003.33	1.03449
										9003.81	1.0154	8832.61	-0.00026883	9004.12	0.924448	9003.74	1.02063
										9004.23	1.00226	8832.95	-6.79348e-05	9004.54	0.930101	9004.16	1.00791
										9004.65	0.989165	8833.29	-0.000221356	9004.95	0.935398	9004.57	0.996548
										9005.06	0.976497	8833.63	-7.12226e-05	9005.37	0.940314	9004.98	0.984972
										9005.48	0.964677	8833.97	-0.000231214	9005.79	0.945392	9005.4	0.974486
										9005.9	0.955075	8834.31	-0.000143158	9006.2	0.949226	9005.81	0.964582
										9006.31	0.942935	8834.65	-4.33066e-05	9006.62	0.954124	9006.23	0.955456
										9006.73	0.936677	8834.99	-0.000252695	9007.04	0.960746	9006.64	0.948462
										9007.14	0.92738	8835.33	-0.000317295	9007.45	0.968775	9007.05	0.942948
										9007.56	0.920879	8835.67	-0.000266055	9007.87	0.976622	9007.47	0.939455
										9007.98	0.91334	8836.02	-0.000201293	9008.29	0.978348	9007.88	0.938572
										9008.39	0.903772	8836.36	-0.000277382	9008.7	0.978357	9008.29	0.93925
										9008.81	0.896478	8836.7	-0.000137989	9009.12	0.982949	9008.71	0.941512
										9009.23	0.890864	8837.04	-0.000174849	9009.54	0.98782	9009.12	0.94412
										9009.64	0.885401	8837.38	-0.000146397	9009.95	0.992741	9009.53	0.946991
										9010.06	0.880075	8837.72	-0.000207246	9010.37	0.995437	9009.95	0.949573
										9010.47	0.877672	8838.06	-0.000177618	9010.79	0.997665	9010.36	0.95262
										9010.89	0.875479	8838.4	-0.000304339	9011.2	0.997615	9010.77	0.954518
										9011.31	0.874443	8838.74	-0.000175461	9011.62	0.996481	9011.19	0.956205
										9011.72	0.874853	8839.08	-0.000256166	9012.04	0.994855	9011.6	0.956505
										9012.14	0.876712	8839.42	-0.000278633	9012.45	0.992539	9012.01	0.95663
										9012.56	0.877766	8839.76	-0.000132738	9012.87	0.991103	9012.43	0.955832
										9012.97	0.880801	8840.1	-0.000253941	9013.29	0.990361	9012.84	0.95493
										9013.39	0.883219	8840.44	-0.000196778	9013.7	0.990034	9013.26	0.953505
										9013.8	0.885087	8840.78	-0.000271104	9014.12	0.988398	9013.67	0.95202
										9014.22	0.888163	8841.12	-0.000308276	9014.54	0.98791	9014.08	0.950586
										9014.64	0.89289	8841.46	-0.000270818	9014.95	0.985653	9014.5	0.948771
										9015.05	0.897426	8841.8	-0.000273865	9015.37	0.982442	9014.91	0.946726
										9015.47	0.904689	8842.14	-0.000225963	9015.79	0.978677	9015.32	0.94489
										9015.89	0.908812	8842.48	-0.000236556	9016.2	0.972063	9015.74	0.942536
										9016.3	0.91512	8842.82	-0.000112341	9016.62	0.964952	9016.15	0.940055
										9016.72	0.920736	8843.16	-0.000221232	9017.04	0.957548	9016.56	0.937346
										9017.13	0.927924	8843.5	-0.000189021	9017.45	0.949197	9016.98	0.934054
										9017.55	0.93432	8843.84	-0.00011959	9017.87	0.941055	9017.39	0.930539
										9017.97	0.941995	8844.18	-0.000145232	9018.29	0.932717	9017.8	0.925909
										9018.38	0.94845	8844.52	-0.000243011	9018.7	0.926552	9018.22	0.920968
										9018.8	0.956115	8844.86	-0.000414023	9019.12	0.920012	9018.63	0.91461
										9019.22	0.96188	8845.2	-0.000545373	9019.54	0.91433	9019.04	0.907796
										9019.63	0.968809	8845.54	-0.000893083	9019.95	0.910088	9019.46	0.900778
										9020.05	0.975146	8845.88	-0.000967979	9020.37	0.90589	9019.87	0.893116
										9020.46	0.981783	8846.22	-0.00087446	9020.79	0.902344	9020.29	0.88553
										9020.88	0.988209	8846.56	-0.000743652	9021.2	0.899233	9020.7	0.877462
										9021.3	0.994045	8846.9	-0.000268804	9021.62	0.895869	9021.11	0.86962
										9021.71	1.00015	8847.24	-0.000227953	9022.04	0.892457	9021.53	0.861907
										9022.13	1.00637	8847.58	-0.000100881	9022.45	0.889432	9021.94	0.855031
										9022.55	1.01076	8847.92	-5.38572e-05	9022.87	0.887314	9022.35	0.84866
										9022.96	1.01665	8848.27	-2.47518e-05	9023.29	0.883839	9022.77	0.842405
										9023.38	1.02272	8848.61	-6.39085e-05	9023.7	0.881611	9023.18	0.837689
										9023.79	1.02621	8848.95	-0.00020319	9024.12	0.879422	9023.59	0.833046
										9024.21	1.02912	8849.29	-0.000351269	9024.54	0.87695	9024.01	0.828687
										9024.63	1.03282	8849.63	-0.000733193	9024.95	0.875513	9024.42	0.825418
										9025.04	1.03349	8849.97	-0.00102367	9025.37	0.873808	9024.83	0.821793
										9025.46	1.03323	8850.31	-0.00136678	9025.79	0.872871	9025.25	0.818934
										9025.88	1.03036	8850.65	-0.00142297	9026.2	0.872177	9025.66	0.816749
										9026.29	1.02867	8850.99	-0.00106341	9026.62	0.871336	9026.07	0.814449
										9026.71	1.02546	8851.33	-0.000770024	9027.04	0.869872	9026.49	0.812946
										9027.12	1.02079	8851.67	-0.000576009	9027.45	0.869657	9026.9	0.811782
										9027.54	1.01307	8852.01	-0.000320619	9027.87	0.869476	9027.32	0.811717
										9027.96	1.00914	8852.35	-0.000164251	9028.29	0.868877	9027.73	0.812233
										9028.37	1.00185	8852.69	-0.000279828	9028.7	0.868711	9028.14	0.81393
										9028.79	0.995022	8853.03	-0.000107261	9029.12	0.869243	9028.56	0.81589
										9029.21	0.98722	8853.37	-0.000131548	9029.54	0.869363	9028.97	0.81862
										9029.62	0.980083	8853.71	-0.00016813	9029.95	0.869603	9029.38	0.822512
										9030.04	0.972618	8854.05	-0.000370398	9030.37	0.870782	9029.8	0.825717
										9030.45	0.966727	8854.39	-0.000271865	9030.79	0.871966	9030.21	0.830489
										9030.87	0.960211	8854.73	-0.000202558	9031.2	0.873768	9030.62	0.835069
										9031.29	0.952005	8855.07	-0.000313679	9031.62	0.875504	9031.04	0.839632
										9031.7	0.946866	8855.41	-0.000270744	9032.04	0.877838	9031.45	0.844633
										9032.12	0.942559	8855.75	-0.000171467	9032.45	0.880629	9031.86	0.85066
										9032.54	0.936836	8856.09	-0.000149676	9032.87	0.883597	9032.28	0.856396
										9032.95	0.934476	8856.43	-0.00016351	9033.29	0.886857	9032.69	0.862292
										9033.37	0.929295	8856.77	-0.000164065	9033.7	0.890129	9033.1	0.868054
										9033.78	0.924186	8857.11	-0.000153074	9034.12	0.893471	9033.52	0.874071
										9034.2	0.922122	8857.45	-0.000139034	9034.54	0.89694	9033.93	0.879963
										9034.62	0.921984	8857.79	-0.000163247	9034.95	0.89986	9034.35	0.885748
										9035.03	0.91902	8858.13	-7.71616e-05	9035.37	0.903064	9034.76	0.891871
										9035.45	0.918859	8858.47	-0.000116074	9035.79	0.907017	9035.17	0.897645
										9035.87	0.916784	8858.81	-0.000162371	9036.2	0.909844	9035.59	0.903522
										9036.28	0.916463	8859.15	-0.000240803	9036.62	0.912874	9036	0.909925
										9036.7	0.917838	8859.49	-0.000156097	9037.04	0.916134	9036.41	0.916223
										9037.11	0.917509	8859.83	-0.000126427	9037.45	0.919605	9036.83	0.922592
										9037.53	0.917836	8860.17	-0.000100152	9037.87	0.922489	9037.24	0.92858
										9037.95	0.920153	8860.51	-0.000151804	9038.29	0.925737	9037.65	0.935152
										9038.36	0.921589	8860.86	-0.000199221	9038.7	0.928704	9038.07	0.941069
										9038.78	0.92245	8861.2	-7.38683e-05	9039.12	0.932113	9038.48	0.947817
										9039.2	0.925346	8861.54	-0.000126987	9039.54	0.935158	9038.89	0.953683
										9039.61	0.927166	8861.88	4.50475e-05	9039.95	0.939036	9039.31	0.959835
										9040.03	0.928723	8862.22	-2.05278e-05	9040.37	0.941879	9039.72	0.965545
										9040.44	0.929641	8862.56	-0.000111291	9040.79	0.945317	9040.13	0.971533
										9040.86	0.932483	8862.9	-0.000106821	9041.2	0.948985	9040.55	0.976194
										9041.28	0.933088	8863.24	-0.000129357	9041.62	0.952039	9040.96	0.981986
										9041.69	0.93579	8863.58	3.55656e-05	9042.04	0.956365	9041.38	0.985983
										9042.11	0.934899	8863.92	2.27282e-05	9042.45	0.960221	9041.79	0.989966
										9042.53	0.934055	8864.26	-2.13488e-05	9042.87	0.963612	9042.2	0.993569
										9042.94	0.933893	8864.6	5.78908e-05	9043.29	0.967322	9042.62	0.997509
										9043.36	0.934128	8864.94	-2.38501e-05	9043.7	0.970951	9043.03	1.00037
										9043.77	0.933072	8865.28	2.24167e-06	9044.12	0.973745	9043.44	1.00333
										9044.19	0.93347	8865.62	5.72017e-06	9044.54	0.976259	9043.86	1.00623
										9044.61	0.931187	8865.96	-0.000104478	9044.95	0.979096	9044.27	1.00903
										9045.02	0.93108	8866.3	1.80129e-06	9045.37	0.981443	9044.68	1.01192
										9045.44	0.932129	8866.64	6.01267e-05	9045.79	0.982809	9045.1	1.0142
										9045.86	0.931425	8866.98	-7.14652e-05	9046.2	0.983592	9045.51	1.01677
										9046.27	0.933327	8867.32	-0.000162183	9046.62	0.984152	9045.92	1.01948
										9046.69	0.934163	8867.66	-0.000184393	9047.04	0.983864	9046.34	1.02241
										9047.1	0.935119	8868	-0.000107145	9047.45	0.983997	9046.75	1.02511
										9047.52	0.937813	8868.34	-0.000132336	9047.87	0.982833	9047.16	1.02751
										9047.94	0.939254	8868.68	-7.29956e-05	9048.29	0.981739	9047.58	1.03005
										9048.35	0.941024	8869.02	-2.67951e-05	9048.7	0.98043	9047.99	1.03153
										9048.77	0.941603	8869.36	-8.11382e-05	9049.12	0.978482	9048.41	1.03342
										9049.19	0.945877	8869.7	5.30552e-06	9049.54	0.97651	9048.82	1.03492
										9049.6	0.945555	8870.04	5.70081e-07	9049.95	0.974108	9049.23	1.03581
										9050.02	0.949454	8870.38	-7.81612e-05	9050.37	0.971732	9049.65	1.0368
										9050.43	0.951255	8870.72	-7.43405e-05	9050.79	0.970067	9050.06	1.03708
										9050.85	0.951499	8871.06	0.00010509	9051.2	0.968571	9050.47	1.03788
										9051.27	0.952927	8871.4	-6.71524e-05	9051.62	0.966994	9050.89	1.03703
										9051.68	0.953511	8871.74	-2.21382e-05	9052.04	0.965772	9051.3	1.03709
										9052.1	0.952204	8872.08	-0.000104513	9052.45	0.963874	9051.71	1.03602
										9052.52	0.952139	8872.42	-0.000106079	9052.87	0.963685	9052.13	1.03451
										9052.93	0.953983	8872.76	-0.000134334	9053.29	0.962577	9052.54	1.03276
										9053.35	0.952311	8873.11	-0.000111971	9053.7	0.962653	9052.95	1.03176
										9053.76	0.953008	8873.45	-0.000121823	9054.12	0.962338	9053.37	1.02934
										9054.18	0.953915	8873.79	3.31153e-05	9054.54	0.961956	9053.78	1.02734
										9054.6	0.955012	8874.13	-0.000142343	9054.95	0.961621	9054.19	1.02512
										9055.01	0.955091	8874.47	-3.81782e-05	9055.37	0.961592	9054.61	1.02275
										9055.43	0.956507	8874.81	4.38651e-05	9055.79	0.961253	9055.02	1.0205
										9055.85	0.957427	8875.15	-0.000134834	9056.2	0.96125	9055.44	1.01806
										9056.26	0.959227	8875.49	2.16305e-05	9056.62	0.961376	9055.85	1.01577
										9056.68	0.962	8875.83	3.67614e-05	9057.04	0.961637	9056.26	1.01387
										9057.09	0.964168	8876.17	3.98763e-05	9057.45	0.9608	9056.68	1.01143
										9057.51	0.967069	8876.51	-6.56131e-06	9057.87	0.960474	9057.09	1.00937
										9057.93	0.969542	8876.85	6.46506e-05	9058.29	0.959978	9057.5	1.00751
										9058.34	0.972753	8877.19	0.000184833	9058.7	0.959762	9057.92	1.00547
										9058.76	0.974411	8877.53	-1.13224e-05	9059.12	0.959306	9058.33	1.00341
										9059.18	0.976312	8877.87	2.73694e-05	9059.54	0.958901	9058.74	1.00149
										9059.59	0.979355	8878.21	-3.82398e-05	9059.95	0.957971	9059.16	0.999225
										9060.01	0.981636	8878.55	-2.98704e-06	9060.37	0.957544	9059.57	0.99717
										9060.42	0.984196	8878.89	-3.23229e-05	9060.79	0.957745	9059.98	0.995141
										9060.84	0.984886	8879.23	3.91324e-05	9061.2	0.957539	9060.4	0.992995
										9061.26	0.987328	8879.57	-0.000107003	9061.62	0.95614	9060.81	0.991234
										9061.67	0.989058	8879.91	-9.50565e-06	9062.04	0.955242	9061.22	0.989381
										9062.09	0.990218	8880.25	0.000160301	9062.45	0.953463	9061.64	0.987153
										9062.51	0.991444	8880.59	2.73262e-05	9062.87	0.952094	9062.05	0.98533
										9062.92	0.993951	8880.93	0.00013156	9063.29	0.952501	9062.47	0.983047
										9063.34	0.995131	8881.27	7.1375e-05	9063.7	0.952031	9062.88	0.981414
										9063.76	0.996094	8881.61	0.000162195	9064.12	0.951861	9063.29	0.97925
										9064.17	0.997774	8881.95	0.000151384	9064.54	0.952691	9063.71	0.977156
										9064.59	0.999737	8882.29	0.000127022	9064.95	0.952874	9064.12	0.97563
										9065	1.00076	8882.63	0.000167187	9065.37	0.952898	9064.53	0.974496
										9065.42	1.00312	8882.97	0.000213981	9065.79	0.953124	9064.95	0.97288
										9065.84	1.00425	8883.31	7.77561e-05	9066.2	0.953819	9065.36	0.97177
										9066.25	1.0066	8883.65	0.000107987	9066.62	0.954567	9065.77	0.970918
										9066.67	1.00957	8883.99	0.000125715	9067.04	0.955916	9066.19	0.969549
										9067.09	1.01155	8884.33	0.00032037	9067.45	0.957134	9066.6	0.968097
										9067.5	1.01439	8884.67	8.5839e-05	9067.87	0.957823	9067.01	0.96702
										9067.92	1.01888	8885.01	0.000180865	9068.29	0.958686	9067.43	0.965799
										9068.33	1.01964	8885.35	7.30862e-05	9068.7	0.960412	9067.84	0.964307
										9068.75	1.02183	8885.7	0.000103628	9069.12	0.961739	9068.25	0.963162
										9069.17	1.02453	8886.04	0.000127621	9069.54	0.962429	9068.67	0.961879
										9069.58	1.02641	8886.38	0.000149845	9069.95	0.96331	9069.08	0.961232
										9070	1.02852	8886.72	0.000287501	9070.37	0.964798	9069.5	0.959927
										9070.42	1.03099	8887.06	0.000186183	9070.79	0.965959	9069.91	0.958736
										9070.83	1.03111	8887.4	0.000116068	9071.2	0.966366	9070.32	0.957417
										9071.25	1.03234	8887.74	0.000238755	9071.62	0.968057	9070.74	0.956336
										9071.66	1.03379	8888.08	0.000121977	9072.04	0.968131	9071.15	0.95514
										9072.08	1.03332	8888.42	0.000155754	9072.45	0.96892	9071.56	0.95424
										9072.5	1.03298	8888.76	0.000237464	9072.87	0.970171	9071.98	0.953295
										9072.91	1.03101	8889.1	0.000122256	9073.29	0.97124	9072.39	0.952334
										9073.33	1.0289	8889.44	5.35346e-05	9073.7	0.971704	9072.8	0.951416
										9073.75	1.02958	8889.78	0.000200906	9074.12	0.9724	9073.22	0.950751
										9074.16	1.02693	8890.12	0.000110533	9074.54	0.973104	9073.63	0.949734
										9074.58	1.02566	8890.46	0.000259524	9074.95	0.974081	9074.04	0.949081
										9074.99	1.02195	8890.8	0.000109357	9075.37	0.974675	9074.46	0.948541
										9075.41	1.01835	8891.14	0.000330301	9075.79	0.97692	9074.87	0.947658
										9075.83	1.01529	8891.48	0.000210937	9076.2	0.97787	9075.28	0.946749
										9076.24	1.01241	8891.82	0.000232478	9076.62	0.977182	9075.7	0.94667
										9076.66	1.00819	8892.16	0.00020344	9077.04	0.976258	9076.11	0.945406
										9077.08	1.00551	8892.5	0.000215022	9077.45	0.975703	9076.53	0.944144
										9077.49	1.00013	8892.84	0.000139125	9077.87	0.976584	9076.94	0.943471
										9077.91	0.997117	8893.18	0.000340007	9078.29	0.976441	9077.35	0.943879
										9078.32	0.991824	8893.52	0.000292148	9078.7	0.976311	9077.77	0.943707
										9078.74	0.988206	8893.86	0.000300232	9079.12	0.976341	9078.18	0.943505
										9079.16	0.984522	8894.2	0.000288208	9079.54	0.975742	9078.59	0.943206
										9079.57	0.981503	8894.54	0.000308658	9079.95	0.975504	9079.01	0.943098
										9079.99	0.979081	8894.88	0.000261955	9080.37	0.975713	9079.42	0.942521
										9080.41	0.973924	8895.22	0.000171055	9080.79	0.975651	9079.83	0.941988
										9080.82	0.971831	8895.56	0.00042524	9081.2	0.975786	9080.25	0.941549
										9081.24	0.967416	8895.9	0.000368669	9081.62	0.977579	9080.66	0.941101
										9081.65	0.964789	8896.24	0.000266812	9082.04	0.977205	9081.07	0.940913
										9082.07	0.960842	8896.58	0.000336719	9082.45	0.976638	9081.49	0.94071
										9082.49	0.956661	8896.92	0.000441866	9082.87	0.977676	9081.9	0.940452
										9082.9	0.955772	8897.26	0.000291109	9083.29	0.9772	9082.32	0.940442
										9083.32	0.953874	8897.6	0.000453491	9083.7	0.976839	9082.73	0.940127
										9083.74	0.949704	8897.94	0.000417644	9084.12	0.976896	9083.14	0.939439
										9084.15	0.947197	8898.29	0.000438482	9084.54	0.975677	9083.56	0.939348
										9084.57	0.945441	8898.63	0.00032733	9084.95	0.975344	9083.97	0.939207
										9084.98	0.942457	8898.97	0.000572722	9085.37	0.973784	9084.38	0.938783
										9085.4	0.940318	8899.31	0.000388694	9085.79	0.97346	9084.8	0.938326
										9085.82	0.937566	8899.65	0.000466496	9086.2	0.972206	9085.21	0.93745
										9086.23	0.937949	8899.99	0.000331813	9086.62	0.971026	9085.62	0.93693
										9086.65	0.937347	8900.33	0.000411303	9087.04	0.969954	9086.04	0.93668
										9087.07	0.935287	8900.67	0.000400695	9087.45	0.967816	9086.45	0.936112
										9087.48	0.934906	8901.01	0.000541916	9087.87	0.966976	9086.86	0.935613
										9087.9	0.93433	8901.35	0.000522451	9088.29	0.964669	9087.28	0.93572
										9088.31	0.932393	8901.69	0.000606101	9088.7	0.963615	9087.69	0.935103
										9088.73	0.931254	8902.03	0.000521461	9089.12	0.961343	9088.1	0.934659
										9089.15	0.931285	8902.37	0.000661168	9089.54	0.96009	9088.52	0.934759
										9089.56	0.928602	8902.71	0.000542201	9089.95	0.957893	9088.93	0.934346
										9089.98	0.92572	8903.05	0.000503048	9090.37	0.955644	9089.35	0.933592
										9090.4	0.926228	8903.39	0.000628264	9090.79	0.95364	9089.76	0.933722
										9090.81	0.922878	8903.73	0.000736661	9091.2	0.952115	9090.17	0.933924
										9091.23	0.918991	8904.07	0.000620122	9091.62	0.95047	9090.59	0.933988
										9091.64	0.918397	8904.41	0.000511615	9092.04	0.94888	9091	0.933634
										9092.06	0.915438	8904.75	0.000736266	9092.45	0.946618	9091.41	0.933685
										9092.48	0.91258	8905.09	0.000742348	9092.87	0.944248	9091.83	0.933491
										9092.89	0.909637	8905.43	0.000869681	9093.29	0.942671	9092.24	0.933635
										9093.31	0.907067	8905.77	0.000694607	9093.7	0.940652	9092.65	0.933149
										9093.73	0.902409	8906.11	0.000799306	9094.12	0.938988	9093.07	0.933106
										9094.14	0.900837	8906.45	0.000755924	9094.54	0.93704	9093.48	0.932843
										9094.56	0.898046	8906.79	0.000873995	9094.95	0.935065	9093.89	0.93253
										9094.97	0.893918	8907.13	0.000813146	9095.37	0.933094	9094.31	0.93235
										9095.39	0.892821	8907.47	0.000703189	9095.79	0.931586	9094.72	0.932186
										9095.81	0.890667	8907.81	0.000708222	9096.2	0.929799	9095.13	0.931532
										9096.22	0.88951	8908.15	0.000637375	9096.62	0.927935	9095.55	0.931374
										9096.64	0.886534	8908.49	0.000690725	9097.04	0.926864	9095.96	0.930824
										9097.06	0.885325	8908.83	0.000787942	9097.45	0.925471	9096.38	0.930807
										9097.47	0.884746	8909.17	0.000947666	9097.87	0.923711	9096.79	0.930842
										9097.89	0.883637	8909.51	0.000803258	9098.29	0.921921	9097.2	0.930383
										9098.3	0.884737	8909.85	0.000982603	9098.7	0.921271	9097.62	0.930902
										9098.72	0.884156	8910.19	0.000937198	9099.12	0.919865	9098.03	0.930112
										9099.14	0.884691	8910.54	0.00109368	9099.54	0.918405	9098.44	0.929982
										9099.55	0.885444	8910.88	0.00103725	9099.95	0.917634	9098.86	0.930076
										9099.97	0.886965	8911.22	0.0012073	9100.37	0.91649	9099.27	0.929893
										9100.39	0.889343	8911.56	0.000880639	9100.79	0.915757	9099.68	0.930044
										9100.8	0.890168	8911.9	0.000978377	9101.2	0.914381	9100.1	0.929926
										9101.22	0.891636	8912.24	0.000844409	9101.62	0.914053	9100.51	0.929252
										9101.63	0.892209	8912.58	0.000433372	9102.04	0.912654	9100.92	0.929874
										9102.05	0.896135	8912.92	0.000522921	9102.45	0.912195	9101.34	0.929414
										9102.47	0.898215	8913.26	0.000331224	9102.87	0.911719	9101.75	0.928953
										9102.88	0.899914	8913.6	4.74606e-05	9103.29	0.911556	9102.16	0.92906
										9103.3	0.90339	8913.94	-9.30447e-06	9103.7	0.911347	9102.58	0.928805
										9103.72	0.905539	8914.28	0.000296353	9104.12	0.911301	9102.99	0.928765
										9104.13	0.908107	8914.62	0.000722725	9104.54	0.910625	9103.41	0.928403
										9104.55	0.910424	8914.96	0.000939796	9104.95	0.910256	9103.82	0.928629
										9104.96	0.915609	8915.3	0.00111461	9105.37	0.910226	9104.23	0.928395
										9105.38	0.916887	8915.64	0.00131078	9105.79	0.909719	9104.65	0.928591
										9105.8	0.921649	8915.98	0.00128462	9106.2	0.909756	9105.06	0.92813
										9106.21	0.923138	8916.32	0.00135048	9106.62	0.910552	9105.47	0.928464
										9106.63	0.925834	8916.66	0.00120635	9107.04	0.910498	9105.89	0.928187
										9107.05	0.928991	8917	0.00128319	9107.45	0.911633	9106.3	0.928411
										9107.46	0.930442	8917.34	0.00136061	9107.87	0.912174	9106.71	0.928712
										9107.88	0.93279	8917.68	0.0012085	9108.29	0.912157	9107.13	0.928572
										9108.29	0.935538	8918.02	0.00134295	9108.7	0.91279	9107.54	0.928868
										9108.71	0.938089	8918.36	0.00114021	9109.12	0.913843	9107.95	0.928787
										9109.13	0.939988	8918.7	0.00131697	9109.54	0.914409	9108.37	0.928818
										9109.54	0.942524	8919.04	0.00121897	9109.95	0.915661	9108.78	0.928782
										9109.96	0.943932	8919.38	0.00127862	9110.37	0.916608	9109.19	0.928635
										9110.38	0.946288	8919.72	0.00138983	9110.79	0.917764	9109.61	0.928865
										9110.79	0.945918	8920.06	0.0013258	9111.2	0.919106	9110.02	0.929055
										9111.21	0.948377	8920.4	0.00149141	9111.62	0.920119	9110.44	0.92834
										9111.62	0.948177	8920.74	0.00142082	9112.04	0.921923	9110.85	0.928477
										9112.04	0.950181	8921.08	0.00143853	9112.45	0.922323	9111.26	0.928417
										9112.46	0.950604	8921.42	0.00139994	9112.87	0.924389	9111.68	0.927835
										9112.87	0.952397	8921.76	0.00133267	9113.29	0.924542	9112.09	0.928009
										9113.29	0.951494	8922.1	0.00135797	9113.7	0.925766	9112.5	0.927889
										9113.71	0.953878	8922.44	0.00153402	9114.12	0.927664	9112.92	0.927604
										9114.12	0.95157	8922.78	0.00156875	9114.54	0.928497	9113.33	0.927219
										9114.54	0.953116	8923.13	0.00161822	9114.95	0.929228	9113.74	0.927329
										9114.95	0.952216	8923.47	0.00151456	9115.37	0.9307	9114.16	0.927443
										9115.37	0.952204	8923.81	0.00156182	9115.79	0.931314	9114.57	0.927328
										9115.79	0.952508	8924.15	0.00163974	9116.2	0.931823	9114.98	0.927203
										9116.2	0.951343	8924.49	0.00170017	9116.62	0.932696	9115.4	0.927141
										9116.62	0.952677	8924.83	0.00172963	9117.04	0.933528	9115.81	0.927591
										9117.04	0.951692	8925.17	0.00181527	9117.45	0.933385	9116.22	0.927722
										9117.45	0.951503	8925.51	0.0016566	9117.87	0.93456	9116.64	0.927731
										9117.87	0.951646	8925.85	0.00186338	9118.29	0.934774	9117.05	0.927876
										9118.28	0.953174	8926.19	0.00187615	9118.7	0.935159	9117.47	0.928501
										9118.7	0.95234	8926.53	0.00178753	9119.12	0.935388	9117.88	0.928759
										9119.12	0.953683	8926.87	0.00191395	9119.54	0.935804	9118.29	0.929108
										9119.53	0.955046	8927.21	0.00196297	9119.95	0.936151	9118.71	0.929318
										9119.95	0.955605	8927.55	0.00183393	9120.37	0.935777	9119.12	0.930113
										9120.37	0.955648	8927.89	0.0021066	9120.79	0.936839	9119.53	0.930782
										9120.78	0.958107	8928.23	0.00192808	9121.2	0.936673	9119.95	0.930981
										9121.2	0.959515	8928.57	0.00194554	9121.62	0.936592	9120.36	0.931552
										9121.61	0.961872	8928.91	0.00195238	9122.04	0.936906	9120.77	0.932221
										9122.03	0.9636	8929.25	0.0020269	9122.45	0.937305	9121.19	0.932865
										9122.45	0.968118	8929.59	0.00215825	9122.87	0.937489	9121.6	0.933838
										9122.86	0.97139	8929.93	0.00215896	9123.29	0.937761	9122.01	0.934608
										9123.28	0.974508	8930.27	0.00223716	9123.7	0.937641	9122.43	0.935676
										9123.7	0.978807	8930.61	0.00221481	9124.12	0.938058	9122.84	0.936746
										9124.11	0.982043	8930.95	0.00217066	9124.54	0.937893	9123.25	0.93808
										9124.53	0.985662	8931.29	0.00226947	9124.95	0.938363	9123.67	0.938616
										9124.94	0.991592	8931.63	0.00221818	9125.37	0.938754	9124.08	0.939737
										9125.36	0.995917	8931.97	0.00235101	9125.79	0.938634	9124.5	0.941209
										9125.78	1.00101	8932.31	0.0023328	9126.2	0.938571	9124.91	0.942495
										9126.19	1.00329	8932.65	0.00246544	9126.62	0.938698	9125.32	0.943834
										9126.61	1.00837	8932.99	0.00247336	9127.04	0.938866	9125.74	0.944994
										9127.03	1.01226	8933.33	0.00252406	9127.45	0.939544	9126.15	0.94619
										9127.44	1.01607	8933.67	0.002621	9127.87	0.939199	9126.56	0.947889
										9127.86	1.01862	8934.01	0.00271189	9128.29	0.93883	9126.98	0.948595
										9128.28	1.02187	8934.35	0.0025311	9128.7	0.939476	9127.39	0.949926
										9128.69	1.02609	8934.69	0.00265068	9129.12	0.939369	9127.8	0.950934
										9129.11	1.02762	8935.03	0.0026786	9129.54	0.940319	9128.22	0.952178
										9129.52	1.03066	8935.38	0.00278408	9129.95	0.939593	9128.63	0.953265
										9129.94	1.03116	8935.72	0.00270401	9130.37	0.939908	9129.04	0.954473
										9130.36	1.033	8936.06	0.0029132	9130.79	0.940018	9129.46	0.955604
										9130.77	1.03304	8936.4	0.00283046	9131.2	0.940214	9129.87	0.9564
										9131.19	1.03364	8936.74	0.00287644	9131.62	0.940419	9130.28	0.957648
										9131.61	1.03413	8937.08	0.00289447	9132.04	0.940406	9130.7	0.958215
										9132.02	1.03413	8937.42	0.00298643	9132.46	0.940656	9131.11	0.958676
										9132.44	1.03446	8937.76	0.00297062	9132.87	0.94077	9131.53	0.959434
										9132.85	1.03415	8938.1	0.00315231	9133.29	0.941291	9131.94	0.960575
										9133.27	1.03393	8938.44	0.00317123	9133.71	0.941255	9132.35	0.96066
										9133.69	1.03314	8938.78	0.00336667	9134.12	0.941706	9132.77	0.961827
										9134.1	1.03192	8939.12	0.00323017	9134.54	0.941793	9133.18	0.961918
										9134.52	1.03236	8939.46	0.00331143	9134.96	0.942319	9133.59	0.962448
										9134.94	1.03011	8939.8	0.00348599	9135.37	0.942725	9134.01	0.963286
										9135.35	1.02869	8940.14	0.00342716	9135.79	0.94269	9134.42	0.963329
										9135.77	1.02714	8940.48	0.00341036	9136.21	0.94252	9134.83	0.963462
										9136.18	1.0254	8940.82	0.00362941	9136.62	0.943886	9135.25	0.963414
										9136.6	1.02382	8941.16	0.00355261	9137.04	0.944146	9135.66	0.964194
										9137.02	1.02188	8941.5	0.00369306	9137.46	0.944306	9136.07	0.964035
										9137.43	1.02053	8941.84	0.00383487	9137.87	0.945479	9136.49	0.96442
										9137.85	1.02125	8942.18	0.00387572	9138.29	0.94511	9136.9	0.964333
										9138.27	1.01747	8942.52	0.00399782	9138.71	0.94645	9137.32	0.964633
										9138.68	1.01583	8942.86	0.00400636	9139.12	0.946325	9137.73	0.965053
										9139.1	1.01372	8943.2	0.0039665	9139.54	0.947171	9138.14	0.964766
										9139.51	1.01077	8943.54	0.00405143	9139.96	0.947656	9138.56	0.964711
										9139.93	1.01002	8943.88	0.00411708	9140.37	0.948331	9138.97	0.964572
										9140.35	1.00652	8944.22	0.00414301	9140.79	0.948121	9139.38	0.964833
										9140.76	1.00476	8944.56	0.00437141	9141.21	0.94884	9139.8	0.96431
										9141.18	1.00074	8944.9	0.0043171	9141.62	0.948844	9140.21	0.964071
										9141.6	0.998642	8945.24	0.004472	9142.04	0.948408	9140.62	0.964018
										9142.01	0.99672	8945.58	0.00459707	9142.46	0.949398	9141.04	0.96405
										9142.43	0.992397	8945.92	0.00460286	9142.87	0.949131	9141.45	0.963864
										9142.84	0.989685	8946.26	0.00459096	9143.29	0.949652	9141.86	0.963807
										9143.26	0.98548	8946.6	0.00471486	9143.71	0.949393	9142.28	0.96295
										9143.68	0.983067	8946.94	0.00479037	9144.12	0.949447	9142.69	0.963397
										9144.09	0.979693	8947.28	0.00491447	9144.54	0.949142	9143.1	0.962864
										9144.51	0.975783	8947.62	0.00502429	9144.96	0.948615	9143.52	0.963017
										9144.93	0.971527	8947.97	0.005045	9145.37	0.948534	9143.93	0.962767
										9145.34	0.967176	8948.31	0.0052033	9145.79	0.948149	9144.35	0.962738
										9145.76	0.963228	8948.65	0.00530044	9146.21	0.947524	9144.76	0.962741
										9146.17	0.959877	8948.99	0.00539478	9146.62	0.947589	9145.17	0.96259
										9146.59	0.955122	8949.33	0.00535658	9147.04	0.947016	9145.59	0.961966
										9147.01	0.952313	8949.67	0.00548712	9147.46	0.946955	9146	0.961822
										9147.42	0.948182	8950.01	0.00569518	9147.87	0.946291	9146.41	0.961592
										9147.84	0.944002	8950.35	0.00570548	9148.29	0.946115	9146.83	0.961166
										9148.26	0.939458	8950.69	0.0058619	9148.71	0.945369	9147.24	0.961209
										9148.67	0.936396	8951.03	0.00586891	9149.12	0.944054	9147.65	0.960799
										9149.09	0.93248	8951.37	0.00605873	9149.54	0.944108	9148.07	0.960729
										9149.5	0.926169	8951.71	0.00612896	9149.96	0.943375	9148.48	0.960442
										9149.92	0.9243	8952.05	0.00613711	9150.37	0.943101	9148.89	0.959985
										9150.34	0.919049	8952.39	0.00640808	9150.79	0.942484	9149.31	0.959755
										9150.75	0.91428	8952.73	0.00624481	9151.21	0.942026	9149.72	0.959146
										9151.17	0.910279	8953.07	0.00649525	9151.62	0.940922	9150.13	0.958979
										9151.59	0.904837	8953.41	0.00668174	9152.04	0.941097	9150.55	0.958636
										9152	0.90257	8953.75	0.00691477	9152.46	0.939881	9150.96	0.958332
										9152.42	0.898609	8954.09	0.00692843	9152.87	0.939679	9151.38	0.957896
										9152.83	0.893946	8954.43	0.00710589	9153.29	0.938881	9151.79	0.957023
										9153.25	0.891483	8954.77	0.00729255	9153.71	0.938877	9152.2	0.957232
										9153.67	0.88665	8955.11	0.00730672	9154.12	0.939061	9152.62	0.956799
										9154.08	0.882292	8955.45	0.00743594	9154.54	0.939916	9153.03	0.95618
										9154.5	0.880646	8955.79	0.00771216	9154.96	0.941782	9153.44	0.956494
										9154.92	0.876961	8956.13	0.00774864	9155.37	0.943125	9153.86	0.955764
										9155.33	0.872905	8956.47	0.00782908	9155.79	0.942045	9154.27	0.955441
										9155.75	0.871023	8956.81	0.00824193	9156.21	0.936374	9154.68	0.955191
										9156.16	0.868063	8957.15	0.00827771	9156.62	0.930593	9155.1	0.954994
										9156.58	0.867546	8957.49	0.00850842	9157.04	0.929746	9155.51	0.954654
										9157	0.864819	8957.83	0.00861166	9157.46	0.929597	9155.92	0.953382
										9157.41	0.862069	8958.17	0.00887714	9157.87	0.92898	9156.34	0.951792
										9157.83	0.861571	8958.51	0.00890741	9158.29	0.927778	9156.75	0.950595
										9158.25	0.860769	8958.85	0.00908821	9158.71	0.927791	9157.16	0.950121
										9158.66	0.859942	8959.19	0.00927064	9159.12	0.929095	9157.58	0.949806
										9159.08	0.859399	8959.53	0.00969464	9159.54	0.930012	9157.99	0.949829
										9159.49	0.859105	8959.87	0.0096264	9159.96	0.930553	9158.41	0.949812
										9159.91	0.85957	8960.22	0.00992124	9160.37	0.930381	9158.82	0.948851
										9160.33	0.859763	8960.56	0.010114	9160.79	0.93042	9159.23	0.948235
										9160.74	0.862293	8960.9	0.0103966	9161.21	0.930595	9159.65	0.947428
										9161.16	0.863775	8961.24	0.0104671	9161.62	0.93034	9160.06	0.946407
										9161.58	0.865162	8961.58	0.0108347	9162.04	0.930774	9160.47	0.945961
										9161.99	0.86579	8961.92	0.0110783	9162.46	0.930685	9160.89	0.944882
										9162.41	0.869889	8962.26	0.011306	9162.87	0.931174	9161.3	0.944138
										9162.82	0.872648	8962.6	0.0115547	9163.29	0.930947	9161.71	0.943389
										9163.24	0.875102	8962.94	0.0119368	9163.71	0.932177	9162.13	0.942659
										9163.66	0.876989	8963.28	0.0123032	9164.12	0.935568	9162.54	0.941297
										9164.07	0.87954	8963.62	0.0123752	9164.54	0.93684	9162.95	0.940267
										9164.49	0.883601	8963.96	0.0127983	9164.96	0.934473	9163.37	0.939361
										9164.91	0.887262	8964.3	0.0131882	9165.37	0.927697	9163.78	0.937649
										9165.32	0.890765	8964.64	0.0134462	9165.79	0.924191	9164.19	0.936069
										9165.74	0.894023	8964.98	0.0138968	9166.21	0.924977	9164.61	0.934187
										9166.15	0.896131	8965.32	0.0143005	9166.62	0.924877	9165.02	0.934099
										9166.57	0.899604	8965.66	0.0146606	9167.04	0.924203	9165.44	0.933902
										9166.99	0.903291	8966	0.0151613	9167.46	0.9251	9165.85	0.933269
										9167.4	0.907556	8966.34	0.0155693	9167.87	0.926521	9166.26	0.932023
										9167.82	0.910891	8966.68	0.0158176	9168.29	0.928148	9166.68	0.9307
										9168.24	0.913195	8967.02	0.016498	9168.71	0.928877	9167.09	0.929256
										9168.65	0.916249	8967.36	0.0171042	9169.12	0.928794	9167.5	0.927836
										9169.07	0.919184	8967.7	0.0177078	9169.54	0.928928	9167.92	0.926708
										9169.48	0.921947	8968.04	0.018134	9169.96	0.929438	9168.33	0.925376
										9169.9	0.9263	8968.38	0.0187051	9170.37	0.92928	9168.74	0.924483
										9170.32	0.92654	8968.72	0.0193295	9170.79	0.928881	9169.16	0.923311
										9170.73	0.930141	8969.06	0.0199655	9171.21	0.929699	9169.57	0.921664
										9171.15	0.931974	8969.4	0.0208383	9171.62	0.929085	9169.98	0.921114
										9171.57	0.933212	8969.74	0.0215041	9172.04	0.928998	9170.4	0.920061
										9171.98	0.935895	8970.08	0.0224394	9172.46	0.929657	9170.81	0.918749
										9172.4	0.93608	8970.42	0.0234281	9172.87	0.928771	9171.22	0.917743
										9172.81	0.937559	8970.76	0.0243627	9173.29	0.929312	9171.64	0.916698
										9173.23	0.939652	8971.1	0.0254799	9173.71	0.92994	9172.05	0.915847
										9173.65	0.941564	8971.44	0.0267632	9174.12	0.929449	9172.47	0.915083
										9174.06	0.941365	8971.78	0.0278994	9174.54	0.929593	9172.88	0.914088
										9174.48	0.943474	8972.12	0.0294321	9174.96	0.929279	9173.29	0.913142
										9174.9	0.942698	8972.46	0.0307555	9175.37	0.928712	9173.71	0.912323
										9175.31	0.942017	8972.81	0.0326017	9175.79	0.929307	9174.12	0.912026
										9175.73	0.946056	8973.15	0.034461	9176.21	0.929423	9174.53	0.911189
										9176.14	0.94483	8973.49	0.0366994	9176.62	0.929633	9174.95	0.910942
										9176.56	0.944397	8973.83	0.0388785	9177.04	0.928934	9175.36	0.910979
										9176.98	0.944436	8974.17	0.0417555	9177.46	0.9288	9175.77	0.90995
										9177.39	0.945301	8974.51	0.0450235	9177.87	0.92967	9176.19	0.910503
										9177.81	0.945374	8974.85	0.0489435	9178.29	0.929768	9176.6	0.909984
										9178.23	0.943322	8975.19	0.0530422	9178.71	0.929769	9177.01	0.910231
										9178.64	0.944837	8975.53	0.0581846	9179.12	0.9299	9177.43	0.910182
										9179.06	0.942981	8975.87	0.0646485	9179.54	0.930419	9177.84	0.910245
										9179.47	0.943802	8976.21	0.0726108	9179.96	0.93002	9178.25	0.910246
										9179.89	0.943025	8976.55	0.0826528	9180.37	0.930134	9178.67	0.910872
										9180.31	0.941329	8976.89	0.0953196	9180.79	0.929739	9179.08	0.911104
										9180.72	0.942157	8977.23	0.112057	9181.21	0.92991	9179.5	0.911767
										9181.14	0.941054	8977.57	0.134747	9181.62	0.930045	9179.91	0.912028
										9181.56	0.941785	8977.91	0.16657	9182.04	0.930267	9180.32	0.912569
										9181.97	0.942268	8978.25	0.209939	9182.46	0.930146	9180.74	0.913367
										9182.39	0.939231	8978.59	0.265018	9182.87	0.930217	9181.15	0.913742
										9182.8	0.939484	8978.93	0.327	9183.29	0.930401	9181.56	0.914508
										9183.22	0.939499	8979.27	0.387574	9183.71	0.930245	9181.98	0.915505
										9183.64	0.938407	8979.61	0.439611	9184.12	0.92988	9182.39	0.915664
										9184.05	0.939625	8979.95	0.479367	9184.54	0.930274	9182.8	0.916552
										9184.47	0.938547	8980.29	0.50888	9184.96	0.929676	9183.22	0.917476
										9184.89	0.937495	8980.63	0.530373	9185.37	0.930241	9183.63	0.91798
										9185.3	0.938384	8980.97	0.544141	9185.79	0.930102	9184.04	0.918662
										9185.72	0.937714	8981.31	0.550646	9186.21	0.929637	9184.46	0.919677
										9186.14	0.937635	8981.65	0.550382	9186.62	0.930323	9184.87	0.920719
										9186.55	0.937331	8981.99	0.545827	9187.04	0.929757	9185.28	0.921152
										9186.97	0.936984	8982.33	0.54048	9187.46	0.929749	9185.7	0.921737
										9187.38	0.935837	8982.67	0.536882	9187.87	0.930466	9186.11	0.922734
										9187.8	0.936447	8983.01	0.537358	9188.29	0.93062	9186.53	0.922537
										9188.22	0.935717	8983.35	0.542515	9188.71	0.929859	9186.94	0.923708
										9188.63	0.937237	8983.69	0.552116	9189.12	0.92948	9187.35	0.924299
										9189.05	0.935472	8984.03	0.565364	9189.54	0.929771	9187.77	0.924261
										9189.47	0.935313	8984.37	0.579748	9189.96	0.929223	9188.18	0.924542
										9189.88	0.935333	8984.71	0.59441	9190.37	0.929098	9188.59	0.925025
										9190.3	0.936238	8985.06	0.608298	9190.79	0.929052	9189.01	0.925318
										9190.71	0.935562	8985.4	0.621358	9191.21	0.929136	9189.42	0.925323
										9191.13	0.93399	8985.74	0.633367	9191.62	0.928104	9189.83	0.925507
										9191.55	0.93272	8986.08	0.645865	9192.04	0.928737	9190.25	0.925668
										9191.96	0.93324	8986.42	0.659181	9192.46	0.928392	9190.66	0.925965
										9192.38	0.933132	8986.76	0.673149	9192.87	0.928124	9191.07	0.925528
										9192.8	0.932869	8987.1	0.688917	9193.29	0.928413	9191.49	0.925604
										9193.21	0.930228	8987.44	0.705824	9193.71	0.927927	9191.9	0.925624
										9193.63	0.930382	8987.78	0.72443	9194.12	0.928193	9192.31	0.924995
										9194.04	0.929773	8988.12	0.744177	9194.54	0.927821	9192.73	0.925134
										9194.46	0.929729	8988.46	0.764884	9194.96	0.927321	9193.14	0.924736
										9194.88	0.929093	8988.8	0.786637	9195.37	0.926478	9193.56	0.924045
										9195.29	0.929297	8989.14	0.809351	9195.79	0.927096	9193.97	0.924534
										9195.71	0.929732	8989.48	0.832692	9196.21	0.925935	9194.38	0.923926
										9196.13	0.928153	8989.82	0.85604	9196.62	0.925966	9194.8	0.923475
										9196.54	0.928366	8990.16	0.87941	9197.04	0.925322	9195.21	0.923268
										9196.96	0.928861	8990.5	0.902155	9197.46	0.925515	9195.62	0.922733
										9197.37	0.927908	8990.84	0.923805	9197.87	0.924876	9196.04	0.922417
										9197.79	0.930654	8991.18	0.944554	9198.29	0.924694	9196.45	0.921906
										9198.21	0.929815	8991.52	0.9636	9198.71	0.925079	9196.86	0.921711
										9198.62	0.930633	8991.86	0.980657	9199.12	0.924621	9197.28	0.921438
										9199.04	0.931345	8992.2	0.994707	9199.54	0.923908	9197.69	0.920948
										9199.46	0.932896	8992.54	1.00593	9199.96	0.923748	9198.1	0.92098
										9199.87	0.934426	8992.88	1.01462	9200.37	0.92322	9198.52	0.920716
										9200.29	0.935375	8993.22	1.02002	9200.79	0.923151	9198.93	0.919995
										9200.7	0.938111	8993.56	1.02278	9201.21	0.922519	9199.34	0.919736
										9201.12	0.938193	8993.9	1.02323	9201.62	0.922133	9199.76	0.919568
										9201.54	0.93998	8994.24	1.0222	9202.04	0.921503	9200.17	0.91866
										9201.95	0.942528	8994.58	1.01932	9202.46	0.921775	9200.59	0.918688
										9202.37	0.945493	8994.92	1.01593	9202.87	0.921151	9201	0.918198
										9202.79	0.948626	8995.26	1.01205	9203.29	0.921102	9201.41	0.918399
										9203.2	0.948918	8995.6	1.00758	9203.71	0.920759	9201.83	0.917437
										9203.62	0.951292	8995.94	1.00328	9204.12	0.920002	9202.24	0.917265
										9204.03	0.953595	8996.28	0.998746	9204.54	0.920303	9202.65	0.917156
										9204.45	0.956433	8996.62	0.995045	9204.96	0.919632	9203.07	0.916736
										9204.87	0.959525	8996.96	0.990891	9205.37	0.918958	9203.48	0.915716
										9205.28	0.96068	8997.3	0.987668	9205.79	0.918508	9203.89	0.915782
										9205.7	0.961521	8997.65	0.984732	9206.21	0.918302	9204.31	0.915351
										9206.12	0.964017	8997.99	0.982769	9206.62	0.918651	9204.72	0.914839
										9206.53	0.965145	8998.33	0.981553	9207.04	0.917569	9205.13	0.914603
										9206.95	0.965416	8998.67	0.9815	9207.46	0.917197	9205.55	0.914504
										9207.36	0.967035	8999.01	0.982874	9207.87	0.917131	9205.96	0.913908
										9207.78	0.967972	8999.35	0.98548	9208.29	0.917015	9206.38	0.913272
										9208.2	0.969015	8999.69	0.98912	9208.71	0.916097	9206.79	0.913023
										9208.61	0.969496	9000.03	0.993915	9209.12	0.915933	9207.2	0.912534
										9209.03	0.970643	9000.37	0.999257	9209.54	0.915829	9207.62	0.912015
										9209.45	0.970707	9000.71	1.00484	9209.96	0.915075	9208.03	0.911703
										9209.86	0.970223	9001.05	1.01047	9210.37	0.915268	9208.44	0.911015
										9210.28	0.970732	9001.39	1.01534	9210.79	0.914793	9208.86	0.910594
										9210.69	0.970163	9001.73	1.01919	9211.21	0.913751	9209.27	0.910088
										9211.11	0.970717	9002.07	1.02191	9211.62	0.913251	9209.68	0.909856
										9211.53	0.970187	9002.41	1.0223	9212.04	0.913586	9210.1	0.909455
										9211.94	0.970272	9002.75	1.02109	9212.46	0.91331	9210.51	0.90931
										9212.36	0.969648	9003.09	1.01842	9212.87	0.91303	9210.92	0.909452
										9212.78	0.968667	9003.43	1.01436	9213.29	0.911577	9211.34	0.908769
										9213.19	0.969687	9003.77	1.00885	9213.71	0.91119	9211.75	0.90898
										9213.61	0.968737	9004.11	1.00233	9214.12	0.911624	9212.16	0.908936
										9214.02	0.968835	9004.45	0.996257	9214.54	0.911537	9212.58	0.908724
										9214.44	0.968151	9004.79	0.989835	9214.96	0.910405	9212.99	0.908468
										9214.86	0.967911	9005.13	0.983672	9215.37	0.910092	9213.41	0.908993
										9215.27	0.967779	9005.47	0.97813	9215.79	0.910319	9213.82	0.909104
										9215.69	0.965737	9005.81	0.9729	9216.21	0.90922	9214.23	0.909108
										9216.11	0.96413	9006.15	0.968104	9216.62	0.909198	9214.65	0.90922
										9216.52	0.964423	9006.49	0.964055	9217.04	0.909142	9215.06	0.909752
										9216.94	0.964048	9006.83	0.960206	9217.46	0.909188	9215.47	0.909839
										9217.35	0.961842	9007.17	0.956315	9217.87	0.908707	9215.89	0.910062
										9217.77	0.962691	9007.51	0.952556	9218.29	0.908105	9216.3	0.910369
										9218.19	0.962466	9007.85	0.948396	9218.71	0.908436	9216.71	0.910941
										9218.6	0.959891	9008.19	0.9439	9219.12	0.908227	9217.13	0.91138
										9219.02	0.958352	9008.53	0.940311	9219.54	0.907621	9217.54	0.911858
										9219.44	0.957054	9008.87	0.937884	9219.96	0.907527	9217.95	0.912273
										9219.85	0.955388	9009.21	0.935668	9220.37	0.90701	9218.37	0.912243
										9220.27	0.955161	9009.55	0.933851	9220.79	0.906767	9218.78	0.913249
										9220.68	0.953873	9009.9	0.93187	9221.21	0.907256	9219.19	0.913221
										9221.1	0.951963	9010.24	0.930352	9221.62	0.906877	9219.61	0.91423
										9221.52	0.948865	9010.58	0.929497	9222.04	0.907079	9220.02	0.914566
										9221.93	0.947626	9010.92	0.929005	9222.46	0.906712	9220.44	0.914911
										9222.35	0.946578	9011.26	0.928863	9222.87	0.906633	9220.85	0.915658
										9222.77	0.943918	9011.6	0.92938	9223.29	0.906744	9221.26	0.916243
										9223.18	0.941734	9011.94	0.929739	9223.71	0.906575	9221.68	0.91698
										9223.6	0.939221	9012.28	0.930588	9224.12	0.906281	9222.09	0.917307
										9224.01	0.936957	9012.62	0.931283	9224.54	0.906035	9222.5	0.91768
										9224.43	0.934786	9012.96	0.932118	9224.96	0.905752	9222.92	0.918243
										9224.85	0.933729	9013.3	0.93291	9225.37	0.906329	9223.33	0.91906
										9225.26	0.93095	9013.64	0.934171	9225.79	0.906104	9223.74	0.9191
										9225.68	0.928752	9013.98	0.935291	9226.21	0.905944	9224.16	0.919399
										9226.1	0.926907	9014.32	0.936745	9226.62	0.905734	9224.57	0.920111
										9226.51	0.924939	9014.66	0.938522	9227.04	0.906027	9224.98	0.920199
										9226.93	0.92276	9015	0.940155	9227.46	0.905871	9225.4	0.920618
										9227.34	0.920597	9015.34	0.94217	9227.87	0.905487	9225.81	0.920666
										9227.76	0.918862	9015.68	0.944407	9228.29	0.90516	9226.22	0.921099
										9228.18	0.916181	9016.02	0.946927	9228.71	0.904893	9226.64	0.921261
										9228.59	0.914565	9016.36	0.94909	9229.12	0.905496	9227.05	0.921925
										9229.01	0.912634	9016.7	0.951757	9229.54	0.904919	9227.47	0.92126
										9229.43	0.910787	9017.04	0.954416	9229.96	0.905238	9227.88	0.921301
										9229.84	0.908459	9017.38	0.957145	9230.37	0.905396	9228.29	0.921339
										9230.26	0.905926	9017.72	0.959824	9230.79	0.90461	9228.71	0.921446
										9230.67	0.904896	9018.06	0.962319	9231.21	0.904607	9229.12	0.921043
										9231.09	0.90304	9018.4	0.965245	9231.62	0.904906	9229.53	0.920587
										9231.51	0.901871	9018.74	0.96774	9232.04	0.904606	9229.95	0.920409
										9231.92	0.899509	9019.08	0.970418	9232.46	0.904848	9230.36	0.920711
										9232.34	0.896743	9019.42	0.972787	9232.87	0.904542	9230.77	0.920159
										9232.76	0.897289	9019.76	0.975348	9233.29	0.904711	9231.19	0.919378
										9233.17	0.894108	9020.1	0.977777	9233.71	0.904872	9231.6	0.918932
										9233.59	0.893458	9020.44	0.98001	9234.12	0.90457	9232.01	0.918721
										9234	0.891517	9020.78	0.98209	9234.54	0.904369	9232.43	0.91817
										9234.42	0.890258	9021.12	0.984733	9234.96	0.904513	9232.84	0.917768
										9234.84	0.889752	9021.46	0.987228	9235.37	0.904139	9233.25	0.916791
										9235.25	0.88781	9021.8	0.989351	9235.79	0.904224	9233.67	0.91678
										9235.67	0.887687	9022.14	0.99135	9236.21	0.903944	9234.08	0.915997
										9236.09	0.887231	9022.49	0.993744	9236.62	0.904056	9234.5	0.915762
										9236.5	0.886787	9022.83	0.995448	9237.04	0.904299	9234.91	0.915187
										9236.92	0.885052	9023.17	0.997319	9237.46	0.90402	9235.32	0.914514
										9237.33	0.884972	9023.51	0.99889	9237.87	0.904183	9235.74	0.913504
										9237.75	0.884972	9023.85	1.00036	9238.29	0.903305	9236.15	0.91367
										9238.17	0.884714	9024.19	1.00152	9238.71	0.903593	9236.56	0.912645
										9238.58	0.883599	9024.53	1.00209	9239.12	0.904064	9236.98	0.912675
										9239	0.883235	9024.87	1.00262	9239.54	0.90379	9237.39	0.91248
										9239.42	0.883653	9025.21	1.00236	9239.96	0.904354	9237.8	0.911546
										9239.83	0.883432	9025.55	1.0017	9240.37	0.904234	9238.22	0.911324
										9240.25	0.883985	9025.89	1.00085	9240.79	0.904258	9238.63	0.911107
										9240.66	0.883683	9026.23	0.999562	9241.21	0.903756	9239.04	0.910517
										9241.08	0.884042	9026.57	0.997467	9241.62	0.904627	9239.46	0.910285
										9241.5	0.885168	9026.91	0.993916	9242.04	0.903405	9239.87	0.909855
										9241.91	0.885828	9027.25	0.989977	9242.46	0.904205	9240.28	0.909486
										9242.33	0.885136	9027.59	0.987881	9242.87	0.903763	9240.7	0.909381
										9242.75	0.885715	9027.93	0.986371	9243.29	0.904577	9241.11	0.908735
										9243.16	0.88611	9028.27	0.984769	9243.71	0.904311	9241.53	0.908933
										9243.58	0.885539	9028.61	0.982194	9244.12	0.904103	9241.94	0.90833
										9243.99	0.886235	9028.95	0.979657	9244.54	0.904482	9242.35	0.908421
										9244.41	0.88708	9029.29	0.976748	9244.96	0.904949	9242.77	0.908385
										9244.83	0.886162	9029.63	0.973963	9245.37	0.904502	9243.18	0.908106
										9245.24	0.887144	9029.97	0.971092	9245.79	0.904182	9243.59	0.908311
										9245.66	0.887089	9030.31	0.96813	9246.21	0.904234	9244.01	0.908368
										9246.08	0.888024	9030.65	0.965407	9246.62	0.90449	9244.42	0.908163
										9246.49	0.888333	9030.99	0.962719	9247.04	0.904374	9244.83	0.908406
										9246.91	0.887857	9031.33	0.960212	9247.46	0.904085	9245.25	0.908384
										9247.33	0.888734	9031.67	0.957921	9247.87	0.904209	9245.66	0.90846
										9247.74	0.888878	9032.01	0.955866	9248.29	0.90428	9246.07	0.90852
										9248.16	0.888848	9032.35	0.954225	9248.71	0.904326	9246.49	0.90854
										9248.57	0.888998	9032.69	0.952419	9249.12	0.904707	9246.9	0.908667
										9248.99	0.888263	9033.03	0.951055	9249.54	0.904374	9247.31	0.908941
										9249.41	0.889236	9033.37	0.949884	9249.96	0.904481	9247.73	0.908833
										9249.82	0.888724	9033.71	0.948989	9250.37	0.904455	9248.14	0.908937
										9250.24	0.889289	9034.05	0.948421	9250.79	0.905151	9248.56	0.908979
										9250.66	0.889322	9034.39	0.947707	9251.21	0.904775	9248.97	0.909299
										9251.07	0.889475	9034.74	0.94719	9251.62	0.904204	9249.38	0.909483
										9251.49	0.889434	9035.08	0.94717	9252.04	0.904591	9249.8	0.909534
										9251.9	0.889831	9035.42	0.946882	9252.46	0.904645	9250.21	0.909699
										9252.32	0.89046	9035.76	0.947212	9252.87	0.904971	9250.62	0.909755
										9252.74	0.889814	9036.1	0.947463	9253.29	0.905108	9251.04	0.909995
										9253.15	0.88938	9036.44	0.947748	9253.71	0.904925	9251.45	0.910177
										9253.57	0.889173	9036.78	0.948547	9254.12	0.904609	9251.86	0.910066
										9253.99	0.890062	9037.12	0.949296	9254.54	0.904853	9252.28	0.910365
										9254.4	0.890269	9037.46	0.949844	9254.96	0.904565	9252.69	0.910498
										9254.82	0.890907	9037.8	0.950921	9255.37	0.904819	9253.1	0.910682
										9255.23	0.890439	9038.14	0.952215	9255.79	0.904718	9253.52	0.910321
										9255.65	0.891498	9038.48	0.95375	9256.21	0.904647	9253.93	0.910521
										9256.07	0.891089	9038.82	0.954561	9256.62	0.904467	9254.34	0.910506
										9256.48	0.891093	9039.16	0.956183	9257.04	0.904271	9254.76	0.910719
										9256.9	0.891097	9039.5	0.957496	9257.46	0.904647	9255.17	0.910761
										9257.32	0.892434	9039.84	0.958701	9257.87	0.904346	9255.59	0.910275
										9257.73	0.892138	9040.18	0.960068	9258.29	0.904515	9256	0.910478
										9258.15	0.892491	9040.52	0.961141	9258.71	0.903812	9256.41	0.911037
										9258.56	0.892862	9040.86	0.962414	9259.12	0.904196	9256.83	0.910983
										9258.98	0.893268	9041.2	0.963345	9259.54	0.904138	9257.24	0.911068
										9259.4	0.89302	9041.54	0.964243	9259.96	0.904086	9257.65	0.910756
										9259.81	0.893559	9041.88	0.964768	9260.37	0.90416	9258.07	0.91082
										9260.23	0.893814	9042.22	0.96548	9260.79	0.903917	9258.48	0.910977
										9260.65	0.893347	9042.56	0.965699	9261.21	0.903997	9258.89	0.910688
										9261.06	0.894486	9042.9	0.966037	9261.62	0.903393	9259.31	0.910224
										9261.48	0.895627	9043.24	0.966158	9262.04	0.90393	9259.72	0.910863
										9261.89	0.894931	9043.58	0.966288	9262.46	0.904009	9260.13	0.910823
										9262.31	0.896139	9043.92	0.966274	9262.87	0.903964	9260.55	0.910585
										9262.73	0.897153	9044.26	0.966182	9263.29	0.90366	9260.96	0.910422
										9263.14	0.897854	9044.6	0.966215	9263.71	0.904027	9261.37	0.910632
										9263.56	0.897695	9044.94	0.966717	9264.12	0.903629	9261.79	0.910289
										9263.98	0.898658	9045.28	0.966364	9264.54	0.903741	9262.2	0.910478
										9264.39	0.897809	9045.62	0.966879	9264.96	0.90355	9262.62	0.91014
										9264.81	0.899031	9045.96	0.96754	9265.37	0.902954	9263.03	0.909954
										9265.22	0.898596	9046.3	0.967789	9265.79	0.903493	9263.44	0.90991
										9265.64	0.899839	9046.64	0.968752	9266.21	0.902812	9263.86	0.90973
										9266.06	0.900002	9046.98	0.969496	9266.62	0.902784	9264.27	0.909428
										9266.47	0.902374	9047.33	0.970556	9267.04	0.903399	9264.68	0.909119
										9266.89	0.902974	9047.67	0.971671	9267.46	0.902703	9265.1	0.909042
										9267.31	0.902908	9048.01	0.97282	9267.87	0.902691	9265.51	0.909108
										9267.72	0.903528	9048.35	0.973888	9268.29	0.902325	9265.92	0.908827
										9268.14	0.902699	9048.69	0.974901	9268.71	0.902731	9266.34	0.908839
										9268.55	0.903673	9049.03	0.975969	9269.12	0.90276	9266.75	0.907978
										9268.97	0.903613	9049.37	0.976919	9269.54	0.901359	9267.16	0.907654
										9269.39	0.904778	9049.71	0.977841	9269.96	0.901401	9267.58	0.907215
										9269.8	0.905829	9050.05	0.978636	9270.37	0.901442	9267.99	0.907202
										9270.22	0.905455	9050.39	0.979196	9270.79	0.901196	9268.41	0.906764
										9270.64	0.905542	9050.73	0.980218	9271.21	0.900571	9268.82	0.906271
										9271.05	0.906078	9051.07	0.980298	9271.62	0.900542	9269.23	0.906155
										9271.47	0.907667	9051.41	0.980507	9272.04	0.900643	9269.65	0.905093
										9271.88	0.907044	9051.75	0.980715	9272.46	0.900229	9270.06	0.904665
										9272.3	0.906913	9052.09	0.980949	9272.87	0.900601	9270.47	0.903967
										9272.72	0.908922	9052.43	0.981021	9273.29	0.900387	9270.89	0.904043
										9273.13	0.907129	9052.77	0.981058	9273.71	0.900672	9271.3	0.902924
										9273.55	0.907801	9053.11	0.981061	9274.12	0.900156	9271.71	0.902943
										9273.97	0.907974	9053.45	0.980941	9274.54	0.900121	9272.13	0.902238
										9274.38	0.909923	9053.79	0.981125	9274.96	0.900202	9272.54	0.901865
										9274.8	0.908771	9054.13	0.98128	9275.37	0.900219	9272.95	0.901189
										9275.21	0.909022	9054.47	0.981512	9275.79	0.900143	9273.37	0.900983
										9275.63	0.91011	9054.81	0.981815	9276.21	0.900341	9273.78	0.900437
										9276.05	0.908843	9055.15	0.982306	9276.62	0.900165	9274.19	0.899904
										9276.46	0.910023	9055.49	0.982722	9277.04	0.899608	9274.61	0.898887
										9276.88	0.910398	9055.83	0.983571	9277.46	0.899719	9275.02	0.898822
										9277.3	0.91076	9056.17	0.984353	9277.87	0.899356	9275.44	0.898266
										9277.71	0.909998	9056.51	0.985027	9278.29	0.898574	9275.85	0.897898
										9278.13	0.910014	9056.85	0.986224	9278.71	0.899058	9276.26	0.897598
										9278.54	0.911243	9057.19	0.987236	9279.12	0.899137	9276.68	0.897258
										9278.96	0.911522	9057.53	0.988067	9279.54	0.899108	9277.09	0.896255
										9279.38	0.911412	9057.87	0.989129	9279.96	0.899028	9277.5	0.896115
										9279.79	0.911498	9058.21	0.990054	9280.37	0.898533	9277.92	0.895894
										9280.21	0.911438	9058.55	0.991317	9280.79	0.898917	9278.33	0.895241
										9280.63	0.912713	9058.89	0.992339	9281.21	0.898424	9278.74	0.895085
										9281.04	0.910978	9059.23	0.993322	9281.62	0.898094	9279.16	0.89457
										9281.46	0.912793	9059.57	0.994321	9282.04	0.898405	9279.57	0.894619
										9281.87	0.913308	9059.92	0.995479	9282.46	0.898524	9279.98	0.894041
										9282.29	0.913177	9060.26	0.995742	9282.87	0.898406	9280.4	0.893884
										9282.71	0.912846	9060.6	0.996576	9283.29	0.89762	9280.81	0.893556
										9283.12	0.914069	9060.94	0.997497	9283.71	0.897198	9281.22	0.893221
										9283.54	0.913719	9061.28	0.997873	9284.12	0.896949	9281.64	0.893394
										9283.96	0.914167	9061.62	0.998605	9284.54	0.896994	9282.05	0.893039
										9284.37	0.913238	9061.96	0.999465	9284.96	0.897138	9282.47	0.893127
										9284.79	0.914023	9062.3	0.99991	9285.37	0.896557	9282.88	0.893218
										9285.2	0.913325	9062.64	1.0006	9285.79	0.896904	9283.29	0.893259
										9285.62	0.913605	9062.98	1.00103	9286.21	0.896424	9283.71	0.892845
										9286.04	0.91332	9063.32	1.00152	9286.62	0.89604	9284.12	0.893135
										9286.45	0.913885	9063.66	1.00236	9287.04	0.895933	9284.53	0.89312
										9286.87	0.913098	9064	1.00269	9287.46	0.895503	9284.95	0.892858
										9287.29	0.914984	9064.34	1.00353	9287.87	0.895437	9285.36	0.893002
										9287.7	0.915962	9064.68	1.00404	9288.29	0.895526	9285.77	0.892875
										9288.12	0.914835	9065.02	1.00464	9288.71	0.895514	9286.19	0.892993
										9288.53	0.915863	9065.36	1.0056	9289.12	0.894953	9286.6	0.893066
										9288.95	0.916273	9065.7	1.00633	9289.54	0.89541	9287.01	0.89293
										9289.37	0.91599	9066.04	1.00717	9289.96	0.895374	9287.43	0.892928
										9289.78	0.914173	9066.38	1.00789	9290.37	0.896157	9287.84	0.89356
										9290.2	0.914658	9066.72	1.00895	9290.79	0.895841	9288.25	0.893212
										9290.62	0.915814	9067.06	1.00995	9291.21	0.894763	9288.67	0.89311
										9291.03	0.916304	9067.4	1.01101	9291.62	0.894037	9289.08	0.893031
										9291.45	0.916292	9067.74	1.01196	9292.04	0.893658	9289.5	0.893362
										9291.86	0.917012	9068.08	1.013	9292.46	0.893032	9289.91	0.893299
										9292.28	0.917938	9068.42	1.01384	9292.87	0.893206	9290.32	0.893608
										9292.7	0.915939	9068.76	1.01474	9293.29	0.892554	9290.74	0.893504
										9293.11	0.91712	9069.1	1.01582	9293.71	0.892558	9291.15	0.893378
										9293.53	0.917432	9069.44	1.01663	9294.12	0.892693	9291.56	0.892762
										9293.95	0.916929	9069.78	1.01742	9294.54	0.892401	9291.98	0.89228
										9294.36	0.917803	9070.12	1.0182	9294.96	0.892264	9292.39	0.892651
										9294.78	0.917234	9070.46	1.019	9295.37	0.893144	9292.8	0.892825
										9295.19	0.917051	9070.8	1.01953	9295.79	0.893592	9293.22	0.892464
										9295.61	0.917185	9071.14	1.01962	9296.21	0.894721	9293.63	0.892936
										9296.03	0.916408	9071.48	1.01974	9296.62	0.896656	9294.04	0.892978
										9296.44	0.917576	9071.82	1.02002	9297.04	0.900275	9294.46	0.892729
										9296.86	0.918357	9072.17	1.02009	9297.46	0.897646	9294.87	0.893153
										9297.28	0.917175	9072.51	1.01955	9297.87	0.888353	9295.28	0.892757
										9297.69	0.915926	9072.85	1.01917	9298.29	0.881885	9295.7	0.892419
										9298.11	0.916476	9073.19	1.01869	9298.71	0.883557	9296.11	0.892452
										9298.52	0.91601	9073.53	1.01795	9299.12	0.886838	9296.53	0.892402
										9298.94	0.916687	9073.87	1.01703	9299.54	0.889838	9296.94	0.891927
										9299.36	0.916828	9074.21	1.0161	9299.96	0.889781	9297.35	0.89173
										9299.77	0.916217	9074.55	1.01508	9300.37	0.890905	9297.77	0.891656
										9300.19	0.915847	9074.89	1.01395	9300.79	0.891335	9298.18	0.891496
										9300.61	0.915032	9075.23	1.01278	9301.21	0.891057	9298.59	0.891567
										9301.02	0.914472	9075.57	1.01128	9301.62	0.891867	9299.01	0.891961
										9301.44	0.913052	9075.91	1.00994	9302.04	0.892666	9299.42	0.891611
										9301.85	0.914088	9076.25	1.00809	9302.46	0.892193	9299.83	0.891895
										9302.27	0.912537	9076.59	1.00668	9302.87	0.890151	9300.25	0.891128
										9302.69	0.910939	9076.93	1.00511	9303.29	0.888915	9300.66	0.891232
										9303.1	0.910339	9077.27	1.00319	9303.71	0.888655	9301.07	0.890994
										9303.52	0.911485	9077.61	1.00144	9304.12	0.888464	9301.49	0.890969
										9303.94	0.910632	9077.95	0.999193	9304.54	0.888326	9301.9	0.890234
										9304.35	0.908374	9078.29	0.997869	9304.96	0.887885	9302.31	0.889837
										9304.77	0.909023	9078.63	0.996064	9305.37	0.887658	9302.73	0.890332
										9305.18	0.907606	9078.97	0.99449	9305.79	0.887861	9303.14	0.890469
										9305.6	0.907429	9079.31	0.992725	9306.21	0.88815	9303.56	0.890424
										9306.02	0.907264	9079.65	0.99155	9306.62	0.887594	9303.97	0.890256
										9306.43	0.905141	9079.99	0.989966	9307.04	0.888626	9304.38	0.889781
										9306.85	0.904187	9080.33	0.988406	9307.46	0.88743	9304.8	0.88979
										9307.27	0.904497	9080.67	0.986836	9307.87	0.887825	9305.21	0.889711
										9307.68	0.903492	9081.01	0.985529	9308.29	0.8877	9305.62	0.889198
										9308.1	0.902854	9081.35	0.984237	9308.71	0.887754	9306.04	0.888869
										9308.51	0.901389	9081.69	0.98287	9309.12	0.887367	9306.45	0.888922
										9308.93	0.902491	9082.03	0.98157	9309.54	0.887124	9306.86	0.888506
										9309.35	0.90109	9082.37	0.980037	9309.96	0.886598	9307.28	0.888565
										9309.76	0.900321	9082.71	0.978703	9310.37	0.886938	9307.69	0.888155
										9310.18	0.899791	9083.05	0.977531	9310.79	0.886746	9308.1	0.887957
										9310.6	0.898622	9083.39	0.976344	9311.21	0.886607	9308.52	0.887761
										9311.01	0.896948	9083.73	0.975026	9311.62	0.886696	9308.93	0.887589
										9311.43	0.896958	9084.07	0.973875	9312.04	0.886561	9309.34	0.88756
										9311.84	0.896761	9084.41	0.97282	9312.46	0.885989	9309.76	0.887401
										9312.26	0.895313	9084.76	0.971978	9312.87	0.886436	9310.17	0.88718
										9312.68	0.895161	9085.1	0.970942	9313.29	0.886391	9310.59	0.88657
										9313.09	0.894574	9085.44	0.969941	9313.71	0.88584	9311	0.886264
										9313.51	0.894213	9085.78	0.969144	9314.12	0.885443	9311.41	0.885945
										9313.93	0.892169	9086.12	0.968188	9314.54	0.885244	9311.83	0.886027
										9314.34	0.891715	9086.46	0.967742	9314.96	0.885975	9312.24	0.885646
										9314.76	0.89083	9086.8	0.967066	9315.37	0.885275	9312.65	0.885049
										9315.18	0.890853	9087.14	0.966731	9315.79	0.885533	9313.07	0.884778
										9315.59	0.8898	9087.48	0.96635	9316.21	0.885166	9313.48	0.884691
										9316.01	0.889577	9087.82	0.965646	9316.62	0.885416	9313.89	0.884228
										9316.42	0.889342	9088.16	0.964856	9317.04	0.885264	9314.31	0.883946
										9316.84	0.889139	9088.5	0.964656	9317.46	0.885065	9314.72	0.883562
										9317.26	0.886452	9088.84	0.963934	9317.88	0.884452	9315.13	0.883335
										9317.67	0.887238	9089.18	0.963192	9318.29	0.884687	9315.55	0.883424
										9318.09	0.886382	9089.52	0.962359	9318.71	0.884432	9315.96	0.882769
										9318.51	0.886347	9089.86	0.961368	9319.12	0.884397	9316.37	0.882235
										9318.92	0.885159	9090.2	0.960481	9319.54	0.883799	9316.79	0.882055
										9319.34	0.884045	9090.54	0.959435	9319.96	0.883455	9317.2	0.881876
										9319.75	0.886242	9090.88	0.958239	9320.38	0.883727	9317.62	0.881728
										9320.17	0.885428	9091.22	0.95693	9320.79	0.883536	9318.03	0.881634
										9320.59	0.884175	9091.56	0.955874	9321.21	0.883389	9318.44	0.881226
										9321	0.883783	9091.9	0.954423	9321.63	0.882897	9318.86	0.881244
										9321.42	0.883579	9092.24	0.953158	9322.04	0.883103	9319.27	0.881007
										9321.84	0.884715	9092.58	0.952018	9322.46	0.882808	9319.68	0.88096
										9322.25	0.883734	9092.92	0.950647	9322.88	0.883128	9320.1	0.880629
										9322.67	0.884742	9093.26	0.949242	9323.29	0.882126	9320.51	0.880214
										9323.08	0.883032	9093.6	0.947936	9323.71	0.882543	9320.92	0.880631
										9323.5	0.882837	9093.94	0.946521	9324.13	0.882062	9321.34	0.880189
										9323.92	0.883424	9094.28	0.9454	9324.54	0.882055	9321.75	0.880327
										9324.33	0.884443	9094.62	0.943897	9324.96	0.881828	9322.16	0.880153
										9324.75	0.883462	9094.96	0.942768	9325.38	0.882167	9322.58	0.88
										9325.17	0.882738	9095.3	0.941509	9325.79	0.881809	9322.99	0.879789
										9325.58	0.882621	9095.64	0.940633	9326.21	0.880963	9323.4	0.879632
										9326	0.88342	9095.98	0.93971	9326.63	0.881057	9323.82	0.879838
										9326.41	0.882964	9096.32	0.938986	9327.04	0.881482	9324.23	0.879914
										9326.83	0.882254	9096.66	0.938088	9327.46	0.881175	9324.65	0.879576
										9327.25	0.882798	9097	0.937477	9327.88	0.881212	9325.06	0.879548
										9327.66	0.882419	9097.35	0.937134	9328.29	0.881097	9325.47	0.879753
										9328.08	0.882217	9097.69	0.936977	9328.71	0.880584	9325.89	0.879811
										9328.5	0.883044	9098.03	0.936808	9329.13	0.880816	9326.3	0.879489
										9328.91	0.883037	9098.37	0.936595	9329.54	0.880563	9326.71	0.879633
										9329.33	0.881898	9098.71	0.936606	9329.96	0.879982	9327.13	0.879628
										9329.74	0.881119	9099.05	0.936804	9330.38	0.880227	9327.54	0.879857
										9330.16	0.882477	9099.39	0.937298	9330.79	0.880616	9327.95	0.879461
										9330.58	0.880829	9099.73	0.937355	9331.21	0.880407	9328.37	0.879262
										9330.99	0.881039	9100.07	0.937903	9331.63	0.880448	9328.78	0.879595
										9331.41	0.881704	9100.41	0.938602	9332.04	0.87983	9329.19	0.879267
										9331.83	0.87966	9100.75	0.939318	9332.46	0.879679	9329.61	0.879035
										9332.24	0.879937	9101.09	0.940069	9332.88	0.879686	9330.02	0.879316
										9332.66	0.878329	9101.43	0.941007	9333.29	0.879264	9330.43	0.879189
										9333.07	0.879593	9101.77	0.942003	9333.71	0.87917	9330.85	0.879326
										9333.49	0.877419	9102.11	0.942883	9334.13	0.879221	9331.26	0.879451
										9333.91	0.878733	9102.45	0.944137	9334.54	0.87877	9331.68	0.879194
										9334.32	0.876705	9102.79	0.945553	9334.96	0.879081	9332.09	0.879059
										9334.74	0.877336	9103.13	0.946418	9335.38	0.879014	9332.5	0.879213
										9335.16	0.87725	9103.47	0.947773	9335.79	0.879428	9332.92	0.878794
										9335.57	0.876129	9103.81	0.94924	9336.21	0.878712	9333.33	0.879239
										9335.99	0.874705	9104.15	0.950504	9336.63	0.879134	9333.74	0.878848
										9336.4	0.875835	9104.49	0.951714	9337.04	0.878765	9334.16	0.87863
										9336.82	0.874419	9104.83	0.953376	9337.46	0.878032	9334.57	0.878971
										9337.24	0.873342	9105.17	0.954232	9337.88	0.878416	9334.98	0.878841
										9337.65	0.873599	9105.51	0.95555	9338.29	0.877981	9335.4	0.878846
										9338.07	0.872475	9105.85	0.956835	9338.71	0.877491	9335.81	0.878318
										9338.49	0.872089	9106.19	0.957708	9339.13	0.878063	9336.22	0.878661
										9338.9	0.872167	9106.53	0.959309	9339.54	0.877384	9336.64	0.878584
										9339.32	0.871665	9106.87	0.960171	9339.96	0.87751	9337.05	0.878577
										9339.73	0.87046	9107.21	0.961403	9340.38	0.877472	9337.47	0.878372
										9340.15	0.870835	9107.55	0.962578	9340.79	0.877491	9337.88	0.877946
										9340.57	0.868441	9107.89	0.963712	9341.21	0.876851	9338.29	0.877883
										9340.98	0.869154	9108.23	0.964579	9341.63	0.876732	9338.71	0.877758
										9341.4	0.868569	9108.57	0.965697	9342.04	0.876623	9339.12	0.877802
										9341.82	0.867623	9108.91	0.966761	9342.46	0.876601	9339.53	0.877549
										9342.23	0.867013	9109.25	0.967395	9342.88	0.87647	9339.95	0.877195
										9342.65	0.866656	9109.6	0.968392	9343.29	0.876742	9340.36	0.877552
										9343.06	0.865482	9109.94	0.969162	9343.71	0.875702	9340.77	0.876957
										9343.48	0.86546	9110.28	0.969963	9344.13	0.876372	9341.19	0.877053
										9343.9	0.866692	9110.62	0.970676	9344.54	0.875699	9341.6	0.876781
										9344.31	0.866181	9110.96	0.971159	9344.96	0.875641	9342.01	0.876692
										9344.73	0.866844	9111.3	0.971658	9345.38	0.875811	9342.43	0.876436
										9345.15	0.865771	9111.64	0.972302	9345.79	0.8757	9342.84	0.876226
										9345.56	0.867296	9111.98	0.97314	9346.21	0.875456	9343.25	0.875938
										9345.98	0.866269	9112.32	0.97355	9346.63	0.874715	9343.67	0.875928
										9346.39	0.865959	9112.66	0.973548	9347.04	0.875215	9344.08	0.875301
										9346.81	0.865884	9113	0.974181	9347.46	0.874879	9344.5	0.875013
										9347.23	0.865506	9113.34	0.974521	9347.88	0.874914	9344.91	0.874629
										9347.64	0.867036	9113.68	0.974262	9348.29	0.874729	9345.32	0.87461
										9348.06	0.867799	9114.02	0.974575	9348.71	0.875158	9345.74	0.874515
										9348.48	0.866226	9114.36	0.974813	9349.13	0.874411	9346.15	0.874154
										9348.89	0.867255	9114.7	0.975052	9349.54	0.874396	9346.56	0.873891
										9349.31	0.865766	9115.04	0.975045	9349.96	0.874644	9346.98	0.873406
										9349.72	0.866676	9115.38	0.975367	9350.38	0.873972	9347.39	0.873449
										9350.14	0.866572	9115.72	0.975243	9350.79	0.873888	9347.8	0.872878
										9350.56	0.868763	9116.06	0.975036	9351.21	0.874346	9348.22	0.872684
										9350.97	0.86841	9116.4	0.975087	9351.63	0.874356	9348.63	0.8723
										9351.39	0.868035	9116.74	0.975	9352.04	0.874111	9349.04	0.872072
										9351.81	0.868062	9117.08	0.975178	9352.46	0.873666	9349.46	0.871729
										9352.22	0.868309	9117.42	0.974896	9352.88	0.873491	9349.87	0.87163
										9352.64	0.868026	9117.76	0.975295	9353.29	0.873453	9350.28	0.871017
										9353.05	0.868892	9118.1	0.975047	9353.71	0.87325	9350.7	0.871182
										9353.47	0.868479	9118.44	0.974678	9354.13	0.873456	9351.11	0.870784
										9353.89	0.869016	9118.78	0.974195	9354.54	0.873458	9351.53	0.870296
										9354.3	0.867887	9119.12	0.974235	9354.96	0.873592	9351.94	0.870218
										9354.72	0.868599	9119.46	0.975186	9355.38	0.873389	9352.35	0.869787
										9355.14	0.868186	9119.8	0.976908	9355.79	0.872953	9352.77	0.869717
										9355.55	0.868988	9120.14	0.978373	9356.21	0.872933	9353.18	0.869969
										9355.97	0.86906	9120.48	0.979034	9356.63	0.872865	9353.59	0.869576
										9356.38	0.868796	9120.82	0.980154	9357.04	0.872793	9354.01	0.868955
										9356.8	0.86942	9121.16	0.981047	9357.46	0.872355	9354.42	0.869083
										9357.22	0.868735	9121.5	0.982152	9357.88	0.872647	9354.83	0.868932
										9357.63	0.86979	9121.84	0.983667	9358.29	0.872405	9355.25	0.869048
										9358.05	0.868742	9122.19	0.984845	9358.71	0.872576	9355.66	0.868839
										9358.47	0.868659	9122.53	0.986456	9359.13	0.872158	9356.07	0.868623
										9358.88	0.869188	9122.87	0.987797	9359.54	0.872246	9356.49	0.868678
										9359.3	0.869377	9123.21	0.989323	9359.96	0.872445	9356.9	0.868565
										9359.71	0.86925	9123.55	0.990924	9360.38	0.871254	9357.31	0.868294
										9360.13	0.869926	9123.89	0.992705	9360.79	0.871339	9357.73	0.868486
										9360.55	0.869154	9124.23	0.994613	9361.21	0.871585	9358.14	0.868378
										9360.96	0.870012	9124.57	0.996597	9361.63	0.871165	9358.56	0.868026
										9361.38	0.870302	9124.91	0.998761	9362.04	0.870068	9358.97	0.868356
										9361.8	0.868913	9125.25	1.0004	9362.46	0.870945	9359.38	0.868997
										9362.21	0.871248	9125.59	1.00181	9362.88	0.87049	9359.8	0.86814
										9362.63	0.871154	9125.93	1.00351	9363.29	0.870036	9360.21	0.868402
										9363.04	0.869499	9126.27	1.00557	9363.71	0.870679	9360.62	0.86817
										9363.46	0.870706	9126.61	1.00767	9364.13	0.870695	9361.04	0.868543
										9363.88	0.870659	9126.95	1.00972	9364.54	0.870037	9361.45	0.868383
										9364.29	0.87077	9127.29	1.0114	9364.96	0.869749	9361.86	0.868229
										9364.71	0.870697	9127.63	1.01311	9365.38	0.870335	9362.28	0.868267
										9365.13	0.871404	9127.97	1.01468	9365.79	0.870522	9362.69	0.868664
										9365.54	0.870348	9128.31	1.01629	9366.21	0.869847	9363.1	0.869184
										9365.96	0.872873	9128.65	1.01748	9366.63	0.870054	9363.52	0.868918
										9366.37	0.871747	9128.99	1.0187	9367.04	0.869713	9363.93	0.868649
										9366.79	0.871978	9129.33	1.01958	9367.46	0.869635	9364.34	0.868938
										9367.21	0.871957	9129.67	1.02066	9367.88	0.869742	9364.76	0.869106
										9367.62	0.872126	9130.01	1.02118	9368.29	0.869588	9365.17	0.869342
										9368.04	0.871441	9130.35	1.0216	9368.71	0.869429	9365.59	0.869551
										9368.46	0.872416	9130.69	1.02206	9369.13	0.868962	9366	0.869348
										9368.87	0.87063	9131.03	1.02251	9369.54	0.869179	9366.41	0.869617
										9369.29	0.872169	9131.37	1.02268	9369.96	0.869111	9366.83	0.870015
										9369.7	0.872349	9131.71	1.02268	9370.38	0.869011	9367.24	0.869705
										9370.12	0.872322	9132.05	1.02292	9370.79	0.868379	9367.65	0.870055
										9370.54	0.873383	9132.39	1.02278	9371.21	0.86895	9368.07	0.869996
										9370.95	0.871192	9132.73	1.0225	9371.63	0.868299	9368.48	0.8705
										9371.37	0.873702	9133.07	1.02238	9372.04	0.868467	9368.89	0.870573
										9371.79	0.872649	9133.41	1.02206	9372.46	0.868696	9369.31	0.870637
										9372.2	0.873977	9133.75	1.02159	9372.88	0.867839	9369.72	0.870777
										9372.62	0.873353	9134.09	1.0212	9373.29	0.868561	9370.13	0.871229
										9373.03	0.873436	9134.44	1.02085	9373.71	0.868395	9370.55	0.871158
										9373.45	0.873118	9134.78	1.02057	9374.13	0.867683	9370.96	0.871243
										9373.87	0.873973	9135.12	1.01985	9374.54	0.868404	9371.37	0.871464
										9374.28	0.874303	9135.46	1.01933	9374.96	0.868108	9371.79	0.871705
										9374.7	0.873954	9135.8	1.0188	9375.38	0.867711	9372.2	0.871887
										9375.12	0.873593	9136.14	1.01847	9375.79	0.867615	9372.62	0.871844
										9375.53	0.873447	9136.48	1.01782	9376.21	0.867489	9373.03	0.872065
										9375.95	0.873638	9136.82	1.01717	9376.63	0.867221	9373.44	0.872055
										9376.36	0.874613	9137.16	1.0166	9377.04	0.867342	9373.86	0.872171
										9376.78	0.874908	9137.5	1.0158	9377.46	0.867168	9374.27	0.871977
										9377.2	0.873051	9137.84	1.01501	9377.88	0.867067	9374.68	0.872186
										9377.61	0.874439	9138.18	1.01448	9378.29	0.866456	9375.1	0.872311
										9378.03	0.874516	9138.52	1.01359	9378.71	0.866725	9375.51	0.872241
										9378.45	0.874163	9138.86	1.01303	9379.13	0.866246	9375.92	0.872477
										9378.86	0.875031	9139.2	1.01218	9379.54	0.866634	9376.34	0.872842
										9379.28	0.874737	9139.54	1.01101	9379.96	0.866334	9376.75	0.872438
										9379.7	0.874749	9139.88	1.01006	9380.38	0.866614	9377.16	0.872356
										9380.11	0.874931	9140.22	1.00905	9380.79	0.865965	9377.58	0.87266
										9380.53	0.874737	9140.56	1.00804	9381.21	0.866041	9377.99	0.872586
										9380.94	0.874802	9140.9	1.00692	9381.63	0.866009	9378.4	0.872203
										9381.36	0.875714	9141.24	1.00566	9382.04	0.865981	9378.82	0.872575
										9381.78	0.874541	9141.58	1.00437	9382.46	0.865925	9379.23	0.872373
										9382.19	0.876094	9141.92	1.00327	9382.88	0.866155	9379.65	0.872877
										9382.61	0.875937	9142.26	1.00159	9383.29	0.865987	9380.06	0.872172
										9383.03	0.875643	9142.6	1.00014	9383.71	0.865817	9380.47	0.872542
										9383.44	0.875204	9142.94	0.998857	9384.13	0.865571	9380.89	0.87248
										9383.86	0.876326	9143.28	0.997642	9384.54	0.86503	9381.3	0.872235
										9384.27	0.874896	9143.62	0.995932	9384.96	0.865329	9381.71	0.871694
										9384.69	0.875994	9143.96	0.99447	9385.38	0.865544	9382.13	0.87203
										9385.11	0.876506	9144.3	0.992633	9385.79	0.865085	9382.54	0.872002
										9385.52	0.873834	9144.64	0.991309	9386.21	0.865091	9382.95	0.871938
										9385.94	0.874942	9144.98	0.989611	9386.63	0.865098	9383.37	0.871655
										9386.36	0.874829	9145.32	0.987912	9387.04	0.864684	9383.78	0.871705
										9386.77	0.875566	9145.66	0.986026	9387.46	0.865184	9384.19	0.87165
										9387.19	0.876034	9146	0.984411	9387.88	0.864372	9384.61	0.871429
										9387.6	0.876801	9146.34	0.982736	9388.29	0.864215	9385.02	0.871342
										9388.02	0.874596	9146.68	0.980884	9388.71	0.864441	9385.43	0.870953
										9388.44	0.876688	9147.03	0.979462	9389.13	0.864535	9385.85	0.871347
										9388.85	0.875719	9147.37	0.977341	9389.54	0.864437	9386.26	0.871065
										9389.27	0.876893	9147.71	0.975522	9389.96	0.864251	9386.68	0.871231
										9389.69	0.875656	9148.05	0.973558	9390.38	0.864021	9387.09	0.870996
										9390.1	0.877371	9148.39	0.971876	9390.79	0.864061	9387.5	0.87067
										9390.52	0.875312	9148.73	0.969738	9391.21	0.863906	9387.92	0.870691
										9390.93	0.876137	9149.07	0.967989	9391.63	0.863885	9388.33	0.870623
										9391.35	0.875547	9149.41	0.966247	9392.04	0.863612	9388.74	0.870718
										9391.77	0.875958	9149.75	0.964279	9392.46	0.863672	9389.16	0.870125
										9392.18	0.875797	9150.09	0.962716	9392.88	0.863538	9389.57	0.870463
										9392.6	0.876442	9150.43	0.961082	9393.29	0.863895	9389.98	0.870105
										9393.02	0.876369	9150.77	0.959056	9393.71	0.863777	9390.4	0.870192
										9393.43	0.876634	9151.11	0.957594	9394.13	0.862792	9390.81	0.869861
										9393.85	0.876356	9151.45	0.955462	9394.54	0.863294	9391.22	0.869715
										9394.26	0.875688	9151.79	0.953475	9394.96	0.863335	9391.64	0.869513
										9394.68	0.875974	9152.13	0.951655	9395.38	0.862684	9392.05	0.869345
										9395.1	0.875948	9152.47	0.949937	9395.79	0.862677	9392.46	0.869351
										9395.51	0.875954	9152.81	0.947935	9396.21	0.862865	9392.88	0.869031
										9395.93	0.875859	9153.15	0.946604	9396.63	0.862494	9393.29	0.868854
										9396.35	0.875619	9153.49	0.944861	9397.04	0.862819	9393.71	0.868636
										9396.76	0.876543	9153.83	0.942906	9397.46	0.862464	9394.12	0.868302
										9397.18	0.875863	9154.17	0.941628	9397.88	0.86219	9394.53	0.868294
										9397.59	0.875715	9154.51	0.940166	9398.29	0.861688	9394.95	0.868224
										9398.01	0.876833	9154.85	0.938575	9398.71	0.862555	9395.36	0.867781
										9398.43	0.875293	9155.19	0.937478	9399.13	0.861546	9395.77	0.867493
										9398.84	0.874997	9155.53	0.93621	9399.54	0.862157	9396.19	0.867223
										9399.26	0.874437	9155.87	0.93504	9399.96	0.861657	9396.6	0.867097
										9399.68	0.874612	9156.21	0.933925	9400.38	0.861933	9397.01	0.866794
										9400.09	0.874196	9156.55	0.93303	9400.79	0.861713	9397.43	0.866487
										9400.51	0.874505	9156.89	0.932049	9401.21	0.861456	9397.84	0.866378
										9400.92	0.874713	9157.23	0.931597	9401.63	0.861376	9398.25	0.866305
										9401.34	0.873262	9157.57	0.93081	9402.04	0.862186	9398.67	0.865852
										9401.76	0.873375	9157.91	0.930324	9402.46	0.861829	9399.08	0.865552
										9402.17	0.873491	9158.25	0.929831	9402.88	0.861862	9399.5	0.865401
										9402.59	0.873152	9158.59	0.929727	9403.29	0.861284	9399.91	0.86526
										9403.01	0.872096	9158.93	0.929821	9403.71	0.861341	9400.32	0.865034
										9403.42	0.874256	9159.28	0.929619	9404.13	0.86093	9400.74	0.865008
										9403.84	0.87175	9159.62	0.929659	9404.54	0.861162	9401.15	0.864526
										9404.25	0.870427	9159.96	0.929779	9404.96	0.861025	9401.56	0.864273
										9404.67	0.870373	9160.3	0.930354	9405.38	0.86132	9401.98	0.864081
										9405.09	0.87254	9160.64	0.930892	9405.79	0.860667	9402.39	0.863641
										9405.5	0.870328	9160.98	0.931531	9406.21	0.861011	9402.8	0.863557
										9405.92	0.871013	9161.32	0.931899	9406.63	0.860741	9403.22	0.86347
										9406.34	0.870035	9161.66	0.932758	9407.04	0.860181	9403.63	0.863221
										9406.75	0.86964	9162	0.933827	9407.46	0.860169	9404.04	0.862786
										9407.17	0.869294	9162.34	0.934631	9407.88	0.860238	9404.46	0.862252
										9407.58	0.869752	9162.68	0.93585	9408.29	0.859868	9404.87	0.86227
										9408	0.869059	9163.02	0.936927	9408.71	0.860258	9405.28	0.862435
										9408.42	0.869628	9163.36	0.938157	9409.13	0.859405	9405.7	0.86188
										9408.83	0.868715	9163.7	0.939538	9409.54	0.859797	9406.11	0.861663
										9409.25	0.868125	9164.04	0.940696	9409.96	0.859383	9406.53	0.861676
										9409.67	0.867113	9164.38	0.942065	9410.38	0.859643	9406.94	0.861167
										9410.08	0.866656	9164.72	0.943387	9410.79	0.859081	9407.35	0.861365
										9410.5	0.867287	9165.06	0.944741	9411.21	0.859201	9407.77	0.861086
										9410.91	0.866122	9165.4	0.946294	9411.63	0.859028	9408.18	0.860822
										9411.33	0.865912	9165.74	0.947891	9412.04	0.859124	9408.59	0.86058
										9411.75	0.865304	9166.08	0.949286	9412.46	0.859117	9409.01	0.860275
										9412.16	0.865212	9166.42	0.950861	9412.88	0.859083	9409.42	0.860263
										9412.58	0.864787	9166.76	0.952114	9413.29	0.858661	9409.83	0.860172
										9413	0.863961	9167.1	0.953769	9413.71	0.858491	9410.25	0.859801
										9413.41	0.862071	9167.44	0.955153	9414.13	0.858132	9410.66	0.859984
										9413.83	0.862835	9167.78	0.95668	9414.54	0.858126	9411.07	0.859897
										9414.24	0.862352	9168.12	0.957824	9414.96	0.857951	9411.49	0.859625
										9414.66	0.862365	9168.46	0.959307	9415.38	0.858552	9411.9	0.859599
										9415.08	0.862156	9168.8	0.960954	9415.79	0.858124	9412.31	0.859159
										9415.49	0.862771	9169.14	0.961947	9416.21	0.858184	9412.73	0.859349
										9415.91	0.861743	9169.48	0.963169	9416.63	0.857715	9413.14	0.858887
										9416.33	0.860865	9169.82	0.96412	9417.04	0.857405	9413.56	0.859216
										9416.74	0.861378	9170.16	0.965215	9417.46	0.856975	9413.97	0.858901
										9417.16	0.861068	9170.5	0.966153	9417.88	0.857506	9414.38	0.858826
										9417.57	0.860289	9170.84	0.9673	9418.29	0.857872	9414.8	0.858687
										9417.99	0.860982	9171.18	0.968274	9418.71	0.857714	9415.21	0.858541
										9418.41	0.859162	9171.52	0.968823	9419.13	0.857703	9415.62	0.858227
										9418.82	0.859867	9171.87	0.969557	9419.54	0.857355	9416.04	0.858506
										9419.24	0.858365	9172.21	0.970402	9419.96	0.85717	9416.45	0.858226
										9419.66	0.859093	9172.55	0.970727	9420.38	0.856832	9416.86	0.857949
										9420.07	0.857738	9172.89	0.97115	9420.79	0.857126	9417.28	0.8583
										9420.49	0.858122	9173.23	0.971827	9421.21	0.856653	9417.69	0.858335
										9420.9	0.857975	9173.57	0.972138	9421.63	0.856594	9418.1	0.858027
										9421.32	0.857682	9173.91	0.972747	9422.04	0.856557	9418.52	0.857823
										9421.74	0.857845	9174.25	0.973061	9422.46	0.856344	9418.93	0.857646
										9422.15	0.857599	9174.59	0.973479	9422.88	0.855832	9419.34	0.857711
										9422.57	0.857347	9174.93	0.973838	9423.29	0.856241	9419.76	0.857634
										9422.99	0.857595	9175.27	0.973878	9423.71	0.856144	9420.17	0.857199
										9423.4	0.857086	9175.61	0.974187	9424.13	0.855588	9420.59	0.857142
										9423.82	0.857968	9175.95	0.974346	9424.54	0.855683	9421	0.856905
										9424.23	0.856051	9176.29	0.974306	9424.96	0.855822	9421.41	0.857063
										9424.65	0.856243	9176.63	0.974295	9425.38	0.85568	9421.83	0.856421
										9425.07	0.855401	9176.97	0.974364	9425.79	0.855385	9422.24	0.856836
										9425.48	0.856332	9177.31	0.974688	9426.21	0.855975	9422.65	0.856394
										9425.9	0.856651	9177.65	0.974299	9426.63	0.855114	9423.07	0.856705
										9426.32	0.855862	9177.99	0.974236	9427.04	0.85549	9423.48	0.856555
										9426.73	0.855271	9178.33	0.974189	9427.46	0.854635	9423.89	0.856053
										9427.15	0.855653	9178.67	0.974021	9427.88	0.854588	9424.31	0.855888
										9427.56	0.855623	9179.01	0.973637	9428.29	0.854868	9424.72	0.855786
										9427.98	0.855537	9179.35	0.973709	9428.71	0.854511	9425.13	0.855577
										9428.4	0.854551	9179.69	0.97359	9429.13	0.854718	9425.55	0.855477
										9428.81	0.855712	9180.03	0.973233	9429.54	0.854102	9425.96	0.85539
										9429.23	0.856969	9180.37	0.973034	9429.96	0.85419	9426.37	0.854887
										9429.65	0.855571	9180.71	0.972791	9430.38	0.854211	9426.79	0.854929
										9430.06	0.853902	9181.05	0.972588	9430.79	0.85448	9427.2	0.854862
										9430.48	0.855705	9181.39	0.972261	9431.21	0.854252	9427.62	0.854027
										9430.89	0.856284	9181.73	0.972352	9431.63	0.853934	9428.03	0.85402
										9431.31	0.856083	9182.07	0.972219	9432.04	0.85369	9428.44	0.853883
										9431.73	0.854408	9182.41	0.971934	9432.46	0.85387	9428.86	0.853341
										9432.14	0.853857	9182.75	0.97186	9432.88	0.853814	9429.27	0.853289
										9432.56	0.855789	9183.09	0.97174	9433.29	0.854497	9429.68	0.853502
										9432.98	0.854518	9183.43	0.971912	9433.71	0.855143	9430.1	0.853155
										9433.39	0.855538	9183.77	0.971537	9434.13	0.853827	9430.51	0.852685
										9433.81	0.854124	9184.11	0.97129	9434.54	0.852331	9430.92	0.852592
										9434.22	0.854669	9184.46	0.971239	9434.96	0.850996	9431.34	0.852383
										9434.64	0.853554	9184.8	0.971377	9435.38	0.851204	9431.75	0.852341
										9435.06	0.854299	9185.14	0.971239	9435.79	0.851688	9432.16	0.8518
										9435.47	0.854269	9185.48	0.970966	9436.21	0.852499	9432.58	0.851683
										9435.89	0.854319	9185.82	0.971068	9436.63	0.852983	9432.99	0.851464
										9436.31	0.852978	9186.16	0.970989	9437.04	0.852121	9433.4	0.851083
										9436.72	0.853162	9186.5	0.970649	9437.46	0.852553	9433.82	0.850754
										9437.14	0.853769	9186.84	0.97062	9437.88	0.852353	9434.23	0.850623
										9437.56	0.853841	9187.18	0.970624	9438.29	0.852298	9434.65	0.850155
										9437.97	0.853047	9187.52	0.970558	9438.71	0.852024	9435.06	0.849854
										9438.39	0.853027	9187.86	0.970579	9439.13	0.8524	9435.47	0.850164
										9438.8	0.851922	9188.2	0.970566	9439.54	0.85269	9435.89	0.849612
										9439.22	0.853243	9188.54	0.970195	9439.96	0.851817	9436.3	0.849587
										9439.64	0.852947	9188.88	0.970344	9440.38	0.852347	9436.71	0.849081
										9440.05	0.851292	9189.22	0.970428	9440.79	0.852317	9437.13	0.849046
										9440.47	0.851992	9189.56	0.970134	9441.21	0.852265	9437.54	0.848898
										9440.89	0.851476	9189.9	0.970035	9441.63	0.852168	9437.95	0.849001
										9441.3	0.85188	9190.24	0.969934	9442.04	0.852237	9438.37	0.848771
										9441.72	0.852494	9190.58	0.969633	9442.46	0.85207	9438.78	0.848627
										9442.13	0.853336	9190.92	0.96939	9442.88	0.851747	9439.19	0.848415
										9442.55	0.851535	9191.26	0.969479	9443.29	0.852399	9439.61	0.848005
										9442.97	0.851672	9191.6	0.969181	9443.71	0.851641	9440.02	0.847831
										9443.38	0.849864	9191.94	0.968775	9444.13	0.851737	9440.43	0.848
										9443.8	0.850995	9192.28	0.968626	9444.54	0.851127	9440.85	0.847775
										9444.22	0.850387	9192.62	0.968257	9444.96	0.851371	9441.26	0.847336
										9444.63	0.851468	9192.96	0.968096	9445.38	0.851153	9441.68	0.847813
										9445.05	0.851344	9193.3	0.967792	9445.79	0.850722	9442.09	0.847165
										9445.46	0.849552	9193.64	0.967627	9446.21	0.850612	9442.5	0.84726
										9445.88	0.85012	9193.98	0.96716	9446.63	0.850871	9442.92	0.847495
										9446.3	0.849684	9194.32	0.96718	9447.04	0.850844	9443.33	0.847067
										9446.71	0.849084	9194.66	0.966943	9447.46	0.850438	9443.74	0.847342
										9447.13	0.850454	9195	0.96679	9447.88	0.850637	9444.16	0.846938
										9447.55	0.848584	9195.34	0.966667	9448.29	0.850247	9444.57	0.846354
										9447.96	0.847872	9195.68	0.96636	9448.71	0.850282	9444.98	0.846568
										9448.38	0.849088	9196.02	0.966299	9449.13	0.850437	9445.4	0.846622
										9448.79	0.847065	9196.36	0.966232	9449.54	0.850482	9445.81	0.846872
										9449.21	0.848251	9196.71	0.966305	9449.96	0.850423	9446.22	0.846552
										9449.63	0.84718	9197.05	0.966402	9450.38	0.849936	9446.64	0.846359
										9450.04	0.847352	9197.39	0.9666	9450.79	0.849637	9447.05	0.84633
										9450.46	0.848153	9197.73	0.966788	9451.21	0.850303	9447.46	0.846042
										9450.88	0.847451	9198.07	0.967218	9451.63	0.849325	9447.88	0.846347
										9451.29	0.846234	9198.41	0.9675	9452.04	0.849796	9448.29	0.846224
										9451.71	0.846183	9198.75	0.967881	9452.46	0.848859	9448.71	0.846134
										9452.12	0.84582	9199.09	0.96845	9452.88	0.84903	9449.12	0.84567
										9452.54	0.845441	9199.43	0.968934	9453.29	0.84958	9449.53	0.845417
										9452.96	0.845745	9199.77	0.969868	9453.71	0.849036	9449.95	0.845624
										9453.37	0.845192	9200.11	0.970496	9454.13	0.848838	9450.36	0.845371
										9453.79	0.844642	9200.45	0.971477	9454.54	0.849045	9450.77	0.845696
										9454.21	0.843734	9200.79	0.971892	9454.96	0.848525	9451.19	0.845215
										9454.62	0.846481	9201.13	0.972954	9455.38	0.84867	9451.6	0.844816
										9455.04	0.845199	9201.47	0.973746	9455.79	0.84863	9452.01	0.845183
										9455.45	0.845197	9201.81	0.974592	9456.21	0.848594	9452.43	0.844536
										9455.87	0.844167	9202.15	0.975512	9456.63	0.848217	9452.84	0.844467
										9456.29	0.844162	9202.49	0.976544	9457.04	0.847962	9453.25	0.845069
										9456.7	0.843746	9202.83	0.977139	9457.46	0.847986	9453.67	0.844671
										9457.12	0.843156	9203.17	0.97831	9457.88	0.848904	9454.08	0.844601
										9457.54	0.843503	9203.51	0.979163	9458.29	0.847867	9454.49	0.8444
										9457.95	0.844656	9203.85	0.980149	9458.71	0.847993	9454.91	0.844356
										9458.37	0.843774	9204.19	0.981144	9459.13	0.84731	9455.32	0.844294
										9458.78	0.843021	9204.53	0.981853	9459.54	0.84749	9455.74	0.844164
										9459.2	0.843122	9204.87	0.982925	9459.96	0.846927	9456.15	0.84393
										9459.62	0.844455	9205.21	0.983733	9460.38	0.846816	9456.56	0.844029
										9460.03	0.843367	9205.55	0.984435	9460.79	0.846208	9456.98	0.843825
										9460.45	0.843684	9205.89	0.985279	9461.21	0.846262	9457.39	0.84373
										9460.87	0.844047	9206.23	0.985745	9461.63	0.846839	9457.8	0.844047
										9461.28	0.84266	9206.57	0.986395	9462.04	0.84658	9458.22	0.843995
										9461.7	0.844031	9206.91	0.986818	9462.46	0.846675	9458.63	0.843809
										9462.11	0.843135	9207.25	0.987356	9462.88	0.84689	9459.04	0.84374
										9462.53	0.842926	9207.59	0.987689	9463.29	0.846537	9459.46	0.843571
										9462.95	0.84256	9207.93	0.987892	9463.71	0.846196	9459.87	0.843729
										9463.36	0.842319	9208.27	0.988274	9464.13	0.846188	9460.28	0.843532
										9463.78	0.842629	9208.61	0.98893	9464.54	0.846219	9460.7	0.843233
										9464.2	0.842071	9208.95	0.988789	9464.96	0.846094	9461.11	0.843322
										9464.61	0.842492	9209.3	0.989035	9465.38	0.846089	9461.52	0.843305
										9465.03	0.842674	9209.64	0.989233	9465.79	0.846568	9461.94	0.843418
										9465.44	0.841777	9209.98	0.989394	9466.21	0.84569	9462.35	0.84329
										9465.86	0.843075	9210.32	0.989355	9466.63	0.845455	9462.77	0.843266
										9466.28	0.842583	9210.66	0.989466	9467.04	0.84603	9463.18	0.843345
										9466.69	0.841218	9211	0.989569	9467.46	0.845508	9463.59	0.843251
										9467.11	0.841181	9211.34	0.989329	9467.88	0.845328	9464.01	0.842981
										9467.53	0.842172	9211.68	0.989156	9468.29	0.845473	9464.42	0.843199
										9467.94	0.841628	9212.02	0.988943	9468.71	0.844944	9464.83	0.843094
										9468.36	0.842575	9212.36	0.989197	9469.13	0.844811	9465.25	0.842772
										9468.77	0.842348	9212.7	0.989038	9469.54	0.84498	9465.66	0.843275
										9469.19	0.841338	9213.04	0.98878	9469.96	0.844812	9466.07	0.843273
										9469.61	0.841275	9213.38	0.98871	9470.38	0.844197	9466.49	0.843048
										9470.02	0.840865	9213.72	0.988619	9470.79	0.84392	9466.9	0.843335
										9470.44	0.841876	9214.06	0.988411	9471.21	0.844444	9467.31	0.843194
										9470.86	0.840963	9214.4	0.987957	9471.63	0.843987	9467.73	0.842959
										9471.27	0.841005	9214.74	0.988114	9472.04	0.844211	9468.14	0.842976
										9471.69	0.841352	9215.08	0.987546	9472.46	0.843795	9468.56	0.843274
										9472.1	0.840561	9215.42	0.987295	9472.88	0.843496	9468.97	0.843384
										9472.52	0.840769	9215.76	0.987016	9473.29	0.843392	9469.38	0.843169
										9472.94	0.840867	9216.1	0.986863	9473.71	0.843166	9469.8	0.84343
										9473.35	0.841285	9216.44	0.986432	9474.13	0.843588	9470.21	0.84315
										9473.77	0.840476	9216.78	0.986076	9474.54	0.843152	9470.62	0.842932
										9474.19	0.840453	9217.12	0.985664	9474.96	0.84318	9471.04	0.843572
										9474.6	0.840066	9217.46	0.98523	9475.38	0.843034	9471.45	0.843314
										9475.02	0.84002	9217.8	0.984708	9475.79	0.843049	9471.86	0.843576
										9475.43	0.84123	9218.14	0.984048	9476.21	0.842826	9472.28	0.843405
										9475.85	0.839887	9218.48	0.983407	9476.63	0.842995	9472.69	0.843215
										9476.27	0.83948	9218.82	0.982823	9477.04	0.843268	9473.1	0.843352
										9476.68	0.839506	9219.16	0.982316	9477.46	0.842707	9473.52	0.843172
										9477.1	0.840737	9219.5	0.981808	9477.88	0.842935	9473.93	0.843454
										9477.52	0.839676	9219.84	0.981152	9478.29	0.842366	9474.34	0.843492
										9477.93	0.84053	9220.18	0.980593	9478.71	0.842075	9474.76	0.843297
										9478.35	0.838464	9220.52	0.979839	9479.13	0.842597	9475.17	0.843377
										9478.76	0.841745	9220.86	0.979011	9479.54	0.841834	9475.59	0.843194
										9479.18	0.839353	9221.2	0.978372	9479.96	0.841871	9476	0.843008
										9479.6	0.83863	9221.55	0.977664	9480.38	0.842089	9476.41	0.842913
										9480.01	0.841189	9221.89	0.976882	9480.79	0.842107	9476.83	0.842984
										9480.43	0.840742	9222.23	0.975992	9481.21	0.841904	9477.24	0.843281
										9480.85	0.840267	9222.57	0.975218	9481.63	0.841884	9477.65	0.842801
										9481.26	0.84043	9222.91	0.974536	9482.04	0.842539	9478.07	0.842987
										9481.68	0.840604	9223.25	0.973404	9482.46	0.841567	9478.48	0.842638
										9482.09	0.840161	9223.59	0.972694	9482.88	0.841967	9478.89	0.842897
										9482.51	0.841161	9223.93	0.971883	9483.29	0.841265	9479.31	0.843128
										9482.93	0.839503	9224.27	0.970852	9483.71	0.841226	9479.72	0.842698
										9483.34	0.839866	9224.61	0.969896	9484.13	0.841349	9480.13	0.842928
										9483.76	0.840288	9224.95	0.968917	9484.54	0.841218	9480.55	0.842369
										9484.18	0.840167	9225.29	0.967915	9484.96	0.841135	9480.96	0.842875
										9484.59	0.839723	9225.63	0.96717	9485.38	0.840883	9481.37	0.842332
										9485.01	0.841114	9225.97	0.96624	9485.79	0.840898	9481.79	0.842378
										9485.42	0.841241	9226.31	0.965424	9486.21	0.840382	9482.2	0.842276
										9485.84	0.840762	9226.65	0.964287	9486.63	0.841026	9482.62	0.842116
										9486.26	0.840187	9226.99	0.963402	9487.04	0.840407	9483.03	0.84226
										9486.67	0.839884	9227.33	0.962326	9487.46	0.840081	9483.44	0.841661
										9487.09	0.841391	9227.67	0.961751	9487.88	0.840754	9483.86	0.841808
										9487.51	0.840329	9228.01	0.96069	9488.29	0.839763	9484.27	0.84158
										9487.92	0.840593	9228.35	0.95996	9488.71	0.840074	9484.68	0.841527
										9488.34	0.84101	9228.69	0.958969	9489.13	0.83975	9485.1	0.841438
										9488.75	0.84163	9229.03	0.957957	9489.54	0.839188	9485.51	0.841195
										9489.17	0.840357	9229.37	0.957394	9489.96	0.839578	9485.92	0.841282
										9489.59	0.840913	9229.71	0.956425	9490.38	0.83934	9486.34	0.841382
										9490	0.839859	9230.05	0.955631	9490.79	0.839432	9486.75	0.840618
										9490.42	0.842632	9230.39	0.954744	9491.21	0.839479	9487.16	0.840568
										9490.84	0.841256	9230.73	0.954104	9491.63	0.839156	9487.58	0.840625
										9491.25	0.84188	9231.07	0.953159	9492.04	0.839044	9487.99	0.840488
										9491.67	0.841893	9231.41	0.952303	9492.46	0.838923	9488.4	0.840488
										9492.08	0.841198	9231.75	0.951634	9492.88	0.839148	9488.82	0.840268
										9492.5	0.841529	9232.09	0.950712	9493.29	0.838551	9489.23	0.840119
										9492.92	0.840905	9232.43	0.950177	9493.71	0.838569	9489.65	0.840022
										9493.33	0.840802	9232.77	0.949532	9494.13	0.838847	9490.06	0.83976
										9493.75	0.841741	9233.11	0.948693	9494.54	0.83845	9490.47	0.839919
										9494.17	0.842029	9233.45	0.94828	9494.96	0.837923	9490.89	0.839701
										9494.58	0.840902	9233.8	0.947895	9495.38	0.838051	9491.3	0.839166
										9495	0.842012	9234.14	0.947042	9495.79	0.837567	9491.71	0.839315
										9495.41	0.841482	9234.48	0.946791	9496.21	0.837283	9492.13	0.839215
										9495.83	0.841218	9234.82	0.94615	9496.63	0.837534	9492.54	0.839084
										9496.25	0.842729	9235.16	0.945773	9497.04	0.837136	9492.95	0.838851
										9496.66	0.840639	9235.5	0.945336	9497.46	0.837795	9493.37	0.838884
										9497.08	0.842652	9235.84	0.945041	9497.88	0.837814	9493.78	0.838522
										9497.5	0.842842	9236.18	0.944529	9498.29	0.836843	9494.19	0.838186
										9497.91	0.841412	9236.52	0.944105	9498.71	0.836762	9494.61	0.838187
										9498.33	0.841603	9236.86	0.943948	9499.13	0.837066	9495.02	0.837994
										9498.74	0.842685	9237.2	0.943686	9499.54	0.836929	9495.43	0.83834
										9499.16	0.841875	9237.54	0.943267	9499.96	0.836947	9495.85	0.837521
										9499.58	0.842523	9237.88	0.943172	9500.38	0.836786	9496.26	0.837575
										9499.99	0.84182	9238.22	0.943013	9500.79	0.836666	9496.68	0.837353
										9500.41	0.842543	9238.56	0.943017	9501.21	0.836184	9497.09	0.837529
										9500.83	0.841481	9238.9	0.942673	9501.63	0.836386	9497.5	0.837337
										9501.24	0.842061	9239.24	0.942714	9502.04	0.836703	9497.92	0.836966
										9501.66	0.841304	9239.58	0.942777	9502.46	0.836242	9498.33	0.83728
										9502.08	0.842228	9239.92	0.942683	9502.88	0.835758	9498.74	0.837238
										9502.49	0.842297	9240.26	0.942899	9503.29	0.835998	9499.16	0.836896
										9502.91	0.840645	9240.6	0.942899	9503.71	0.835892	9499.57	0.836808
										9503.32	0.842285	9240.94	0.943084	9504.13	0.835886	9499.98	0.836517
										9503.74	0.841083	9241.28	0.943083	9504.54	0.836327	9500.4	0.836571
										9504.16	0.841866	9241.62	0.943233	9504.96	0.835541	9500.81	0.836174
										9504.57	0.841665	9241.96	0.94338	9505.38	0.835485	9501.22	0.836066
										9504.99	0.842009	9242.3	0.943775	9505.8	0.835568	9501.64	0.836005
										9505.41	0.842427	9242.64	0.943875	9506.21	0.835267	9502.05	0.836496
										9505.82	0.842438	9242.98	0.94397	9506.63	0.835282	9502.46	0.8367
										9506.24	0.842422	9243.32	0.944269	9507.05	0.835101	9502.88	0.836076
										9506.65	0.842666	9243.66	0.944197	9507.46	0.834806	9503.29	0.836016
										9507.07	0.84464	9244	0.944668	9507.88	0.834921	9503.71	0.836137
										9507.49	0.842389	9244.34	0.945042	9508.3	0.834915	9504.12	0.835985
										9507.9	0.842012	9244.68	0.945052	9508.71	0.834431	9504.53	0.835651
										9508.32	0.842545	9245.02	0.945201	9509.13	0.834352	9504.95	0.835825
										9508.74	0.842366	9245.36	0.945253	9509.55	0.834404	9505.36	0.835655
										9509.15	0.841779	9245.7	0.945298	9509.96	0.833702	9505.77	0.835518
										9509.57	0.842517	9246.04	0.945504	9510.38	0.833686	9506.19	0.835747
										9509.98	0.842034	9246.39	0.945647	9510.8	0.834163	9506.6	0.835577
										9510.4	0.842069	9246.73	0.945739	9511.21	0.833671	9507.01	0.835244
										9510.82	0.842097	9247.07	0.945514	9511.63	0.834088	9507.43	0.835396
										9511.23	0.841853	9247.41	0.94552	9512.05	0.833359	9507.84	0.835306
										9511.65	0.841935	9247.75	0.945854	9512.46	0.833665	9508.25	0.835111
										9512.07	0.841819	9248.09	0.946259	9512.88	0.833015	9508.67	0.835459
										9512.48	0.841999	9248.43	0.946811	9513.3	0.833432	9509.08	0.834972
										9512.9	0.841659	9248.77	0.947068	9513.71	0.833353	9509.49	0.835212
										9513.31	0.840626	9249.11	0.947045	9514.13	0.833535	9509.91	0.835366
										9513.73	0.842005	9249.45	0.947079	9514.55	0.833191	9510.32	0.835076
										9514.15	0.841094	9249.79	0.946453	9514.96	0.833595	9510.74	0.834861
										9514.56	0.840847	9250.13	0.945875	9515.38	0.833662	9511.15	0.834327
										9514.98	0.841238	9250.47	0.945193	9515.8	0.833357	9511.56	0.834734
										9515.4	0.840787	9250.81	0.944964	9516.21	0.833104	9511.98	0.834748
										9515.81	0.840498	9251.15	0.944528	9516.63	0.833034	9512.39	0.834288
										9516.23	0.839339	9251.49	0.94425	9517.05	0.833356	9512.8	0.834476
										9516.64	0.840724	9251.83	0.944226	9517.46	0.833242	9513.22	0.834158
										9517.06	0.839133	9252.17	0.944143	9517.88	0.83304	9513.63	0.834393
										9517.48	0.840136	9252.51	0.944233	9518.3	0.832852	9514.04	0.833894
										9517.89	0.839566	9252.85	0.944427	9518.71	0.833054	9514.46	0.8341
										9518.31	0.838327	9253.19	0.945084	9519.13	0.832714	9514.87	0.834283
										9518.73	0.838923	9253.53	0.94519	9519.55	0.832577	9515.28	0.833861
										9519.14	0.837966	9253.87	0.945703	9519.96	0.832233	9515.7	0.833749
										9519.56	0.837782	9254.21	0.946231	9520.38	0.831835	9516.11	0.83373
										9519.97	0.838106	9254.55	0.946962	9520.8	0.832096	9516.52	0.833465
										9520.39	0.837228	9254.89	0.947203	9521.21	0.832175	9516.94	0.833626
										9520.81	0.837327	9255.23	0.947499	9521.63	0.83214	9517.35	0.833727
										9521.22	0.838003	9255.57	0.947669	9522.05	0.832206	9517.77	0.833365
										9521.64	0.837077	9255.91	0.947609	9522.46	0.831562	9518.18	0.833422
										9522.06	0.837277	9256.25	0.947689	9522.88	0.831383	9518.59	0.832687
										9522.47	0.838033	9256.59	0.947785	9523.3	0.832218	9519.01	0.832798
										9522.89	0.837086	9256.93	0.947965	9523.71	0.831387	9519.42	0.833188
										9523.3	0.838028	9257.27	0.948099	9524.13	0.830994	9519.83	0.832884
										9523.72	0.836629	9257.61	0.948111	9524.55	0.831551	9520.25	0.832471
										9524.14	0.835527	9257.95	0.948532	9524.96	0.831224	9520.66	0.831959
										9524.55	0.835542	9258.29	0.948538	9525.38	0.830955	9521.07	0.832103
										9524.97	0.835898	9258.63	0.948668	9525.8	0.83087	9521.49	0.831682
										9525.39	0.835082	9258.98	0.948938	9526.21	0.830915	9521.9	0.832174
										9525.8	0.835084	9259.32	0.949003	9526.63	0.830622	9522.31	0.83168
										9526.22	0.835066	9259.66	0.949158	9527.05	0.830629	9522.73	0.831342
										9526.63	0.835149	9260	0.949251	9527.46	0.830168	9523.14	0.831856
										9527.05	0.833607	9260.34	0.949622	9527.88	0.830191	9523.56	0.831481
										9527.47	0.833608	9260.68	0.949749	9528.3	0.830261	9523.97	0.831029
										9527.88	0.83438	9261.02	0.949972	9528.71	0.830435	9524.38	0.830805
										9528.3	0.832816	9261.36	0.950334	9529.13	0.83014	9524.8	0.83079
										9528.72	0.834168	9261.7	0.950388	9529.55	0.82985	9525.21	0.83061
										9529.13	0.83327	9262.04	0.950697	9529.96	0.829681	9525.62	0.830305
										9529.55	0.832377	9262.38	0.950866	9530.38	0.829576	9526.04	0.830297
										9529.96	0.83135	9262.72	0.951264	9530.8	0.829516	9526.45	0.830026
										9530.38	0.832738	9263.06	0.951397	9531.21	0.829914	9526.86	0.830214
										9530.8	0.832732	9263.4	0.951618	9531.63	0.829018	9527.28	0.829962
										9531.21	0.832674	9263.74	0.951893	9532.05	0.829467	9527.69	0.829604
										9531.63	0.831521	9264.08	0.952233	9532.46	0.829094	9528.1	0.829659
										9532.05	0.83176	9264.42	0.952444	9532.88	0.828975	9528.52	0.829601
										9532.46	0.831792	9264.76	0.952577	9533.3	0.828506	9528.93	0.829209
										9532.88	0.831231	9265.1	0.952863	9533.71	0.828771	9529.34	0.829562
										9533.29	0.831037	9265.44	0.953175	9534.13	0.82914	9529.76	0.82926
										9533.71	0.830757	9265.78	0.953492	9534.55	0.828997	9530.17	0.829069
										9534.13	0.831286	9266.12	0.95371	9534.96	0.828748	9530.58	0.828872
										9534.54	0.830986	9266.46	0.953881	9535.38	0.828703	9531	0.828858
										9534.96	0.829985	9266.8	0.954109	9535.8	0.82875	9531.41	0.828563
										9535.38	0.831284	9267.14	0.954094	9536.21	0.828718	9531.83	0.82862
										9535.79	0.830652	9267.48	0.954512	9536.63	0.828413	9532.24	0.82807
										9536.21	0.831085	9267.82	0.954794	9537.05	0.829025	9532.65	0.828116
										9536.62	0.829946	9268.16	0.954695	9537.46	0.828824	9533.07	0.828084
										9537.04	0.829894	9268.5	0.955174	9537.88	0.828621	9533.48	0.828196
										9537.46	0.830486	9268.84	0.955366	9538.3	0.828589	9533.89	0.827939
										9537.87	0.829038	9269.18	0.955717	9538.71	0.828104	9534.31	0.828034
										9538.29	0.829821	9269.52	0.955708	9539.13	0.828622	9534.72	0.827776
										9538.71	0.829431	9269.86	0.956129	9539.55	0.827902	9535.13	0.82783
										9539.12	0.829636	9270.2	0.95601	9539.96	0.82837	9535.55	0.82759
										9539.54	0.828317	9270.54	0.956299	9540.38	0.827936	9535.96	0.827695
										9539.95	0.829291	9270.88	0.956506	9540.8	0.828743	9536.37	0.827617
										9540.37	0.829041	9271.23	0.95675	9541.21	0.827746	9536.79	0.827565
										9540.79	0.828539	9271.57	0.956851	9541.63	0.827896	9537.2	0.827558
										9541.2	0.82877	9271.91	0.95698	9542.05	0.827698	9537.62	0.82764
										9541.62	0.82961	9272.25	0.957174	9542.46	0.827706	9538.03	0.827293
										9542.04	0.828575	9272.59	0.957596	9542.88	0.827687	9538.44	0.827471
										9542.45	0.829094	9272.93	0.957586	9543.3	0.827596	9538.86	0.827321
										9542.87	0.826756	9273.27	0.957826	9543.71	0.827679	9539.27	0.827238
										9543.28	0.828144	9273.61	0.957782	9544.13	0.827612	9539.68	0.827087
										9543.7	0.827935	9273.95	0.957956	9544.55	0.827248	9540.1	0.826684
										9544.12	0.828298	9274.29	0.957815	9544.96	0.827033	9540.51	0.827137
										9544.53	0.827086	9274.63	0.958272	9545.38	0.826898	9540.92	0.826777
										9544.95	0.826964	9274.97	0.958231	9545.8	0.827043	9541.34	0.827114
										9545.37	0.828208	9275.31	0.95823	9546.21	0.826985	9541.75	0.826359
										9545.78	0.827143	9275.65	0.958453	9546.63	0.826464	9542.16	0.826596
										9546.2	0.827414	9275.99	0.95844	9547.05	0.826557	9542.58	0.826636
										9546.61	0.827569	9276.33	0.958618	9547.46	0.826342	9542.99	0.82643
										9547.03	0.827045	9276.67	0.958806	9547.88	0.826395	9543.4	0.826337
										9547.45	0.827373	9277.01	0.958906	9548.3	0.826234	9543.82	0.826367
										9547.86	0.827268	9277.35	0.95909	9548.71	0.826546	9544.23	0.82624
										9548.28	0.826638	9277.69	0.959016	9549.13	0.826103	9544.65	0.826298
										9548.7	0.827063	9278.03	0.959072	9549.55	0.82629	9545.06	0.826376
										9549.11	0.826886	9278.37	0.95915	9549.96	0.825766	9545.47	0.82585
										9549.53	0.826053	9278.71	0.959409	9550.38	0.825687	9545.89	0.826316
										9549.94	0.826056	9279.05	0.959369	9550.8	0.825936	9546.3	0.825659
										9550.36	0.826083	9279.39	0.959634	9551.21	0.826126	9546.71	0.826116
										9550.78	0.826721	9279.73	0.959794	9551.63	0.825552	9547.13	0.825987
										9551.19	0.826406	9280.07	0.959396	9552.05	0.825898	9547.54	0.825842
										9551.61	0.825915	9280.41	0.959706	9552.46	0.825992	9547.95	0.82601
										9552.03	0.825434	9280.75	0.959762	9552.88	0.825544	9548.37	0.825702
										9552.44	0.826828	9281.09	0.959881	9553.3	0.825014	9548.78	0.825985
										9552.86	0.825089	9281.43	0.960275	9553.71	0.825552	9549.19	0.825596
										9553.27	0.825005	9281.77	0.96032	9554.13	0.825232	9549.61	0.825687
										9553.69	0.824437	9282.11	0.960462	9554.55	0.825333	9550.02	0.825501
										9554.11	0.825643	9282.45	0.960519	9554.96	0.824647	9550.43	0.825459
										9554.52	0.826228	9282.79	0.9606	9555.38	0.824645	9550.85	0.825238
										9554.94	0.826342	9283.13	0.960532	9555.8	0.824575	9551.26	0.825358
										9555.36	0.825379	9283.47	0.960868	9556.21	0.824528	9551.68	0.82511
										9555.77	0.82524	9283.82	0.96092	9556.63	0.824509	9552.09	0.825157
										9556.19	0.824798	9284.16	0.961155	9557.05	0.824647	9552.5	0.825171
										9556.6	0.824898	9284.5	0.961279	9557.46	0.824434	9552.92	0.824543
										9557.02	0.823921	9284.84	0.961222	9557.88	0.824126	9553.33	0.824866
										9557.44	0.824224	9285.18	0.961605	9558.3	0.824291	9553.74	0.824702
										9557.85	0.824728	9285.52	0.961589	9558.71	0.824009	9554.16	0.825101
										9558.27	0.824227	9285.86	0.961515	9559.13	0.824606	9554.57	0.824392
										9558.69	0.824827	9286.2	0.961661	9559.55	0.824431	9554.98	0.824591
										9559.1	0.824051	9286.54	0.961843	9559.96	0.824332	9555.4	0.824636
										9559.52	0.824545	9286.88	0.962093	9560.38	0.824326	9555.81	0.824663
										9559.93	0.823478	9287.22	0.962347	9560.8	0.824289	9556.22	0.824356
										9560.35	0.8244	9287.56	0.962026	9561.21	0.824161	9556.64	0.824105
										9560.77	0.824387	9287.9	0.962397	9561.63	0.823388	9557.05	0.824285
										9561.18	0.823237	9288.24	0.962393	9562.05	0.824094	9557.46	0.824051
										9561.6	0.823601	9288.58	0.962608	9562.46	0.823905	9557.88	0.824054
										9562.02	0.823148	9288.92	0.962468	9562.88	0.823685	9558.29	0.823976
										9562.43	0.823593	9289.26	0.962559	9563.3	0.823503	9558.71	0.824
										9562.85	0.822897	9289.6	0.962663	9563.71	0.822994	9559.12	0.823456
										9563.26	0.821556	9289.94	0.962746	9564.13	0.823199	9559.53	0.823476
										9563.68	0.822917	9290.28	0.962926	9564.55	0.822926	9559.95	0.823215
										9564.1	0.822241	9290.62	0.962761	9564.96	0.823152	9560.36	0.823843
										9564.51	0.823649	9290.96	0.962986	9565.38	0.822097	9560.77	0.823403
										9564.93	0.822418	9291.3	0.962962	9565.8	0.822629	9561.19	0.8234
										9565.35	0.823549	9291.64	0.963184	9566.21	0.822652	9561.6	0.822993
										9565.76	0.822578	9291.98	0.96286	9566.63	0.822508	9562.01	0.82307
										9566.18	0.823006	9292.32	0.963331	9567.05	0.823041	9562.43	0.822627
										9566.59	0.822108	9292.66	0.963309	9567.46	0.82276	9562.84	0.823346
										9567.01	0.821718	9293	0.963426	9567.88	0.822874	9563.25	0.822719
										9567.43	0.822776	9293.34	0.963399	9568.3	0.82241	9563.67	0.823135
										9567.84	0.821206	9293.68	0.963559	9568.71	0.82272	9564.08	0.822987
										9568.26	0.82299	9294.02	0.963509	9569.13	0.823056	9564.49	0.822562
										9568.68	0.821332	9294.36	0.963623	9569.55	0.822714	9564.91	0.822192
										9569.09	0.822791	9294.7	0.963331	9569.96	0.822574	9565.32	0.822529
										9569.51	0.822162	9295.04	0.963525	9570.38	0.82262	9565.74	0.822421
										9569.93	0.821351	9295.38	0.963754	9570.8	0.822429	9566.15	0.822645
										9570.34	0.820581	9295.72	0.96385	9571.21	0.822176	9566.56	0.822663
										9570.76	0.821105	9296.07	0.963438	9571.63	0.82138	9566.98	0.82209
										9571.17	0.822065	9296.41	0.963399	9572.05	0.82163	9567.39	0.822273
										9571.59	0.821708	9296.75	0.963366	9572.46	0.821527	9567.8	0.822184
										9572.01	0.819772	9297.09	0.963491	9572.88	0.821287	9568.22	0.822089
										9572.42	0.819367	9297.43	0.963363	9573.3	0.821299	9568.63	0.821978
										9572.84	0.819341	9297.77	0.963195	9573.71	0.821341	9569.04	0.821931
										9573.26	0.821144	9298.11	0.963182	9574.13	0.821442	9569.46	0.821869
										9573.67	0.820404	9298.45	0.963145	9574.55	0.821506	9569.87	0.821926
										9574.09	0.82087	9298.79	0.962834	9574.96	0.820933	9570.28	0.821842
										9574.5	0.819654	9299.13	0.9627	9575.38	0.820936	9570.7	0.82166
										9574.92	0.820715	9299.47	0.962583	9575.8	0.820882	9571.11	0.821408
										9575.34	0.819712	9299.81	0.962323	9576.21	0.821387	9571.52	0.821555
										9575.75	0.820385	9300.15	0.96224	9576.63	0.821208	9571.94	0.821334
										9576.17	0.820447	9300.49	0.962042	9577.05	0.820846	9572.35	0.821078
										9576.59	0.820168	9300.83	0.961899	9577.46	0.820629	9572.77	0.82122
										9577	0.819719	9301.17	0.961526	9577.88	0.820439	9573.18	0.821482
										9577.42	0.81855	9301.51	0.961367	9578.3	0.820914	9573.59	0.821126
										9577.83	0.82055	9301.85	0.961171	9578.71	0.819648	9574.01	0.821103
										9578.25	0.819392	9302.19	0.960773	9579.13	0.820444	9574.42	0.821262
										9578.67	0.818497	9302.53	0.960554	9579.55	0.820015	9574.83	0.821092
										9579.08	0.818482	9302.87	0.960286	9579.96	0.819343	9575.25	0.820995
										9579.5	0.818271	9303.21	0.960352	9580.38	0.81921	9575.66	0.820891
										9579.92	0.818158	9303.55	0.959928	9580.8	0.819461	9576.07	0.820544
										9580.33	0.818459	9303.89	0.95978	9581.21	0.819567	9576.49	0.820773
										9580.75	0.81929	9304.23	0.959608	9581.63	0.819684	9576.9	0.820798
										9581.16	0.818331	9304.57	0.959194	9582.05	0.819441	9577.31	0.820802
										9581.58	0.818079	9304.91	0.958934	9582.46	0.819784	9577.73	0.820777
										9582	0.817426	9305.25	0.958811	9582.88	0.819988	9578.14	0.820464
										9582.41	0.817506	9305.59	0.958461	9583.3	0.819661	9578.55	0.820495
										9582.83	0.816667	9305.93	0.957956	9583.71	0.819761	9578.97	0.820654
										9583.25	0.817844	9306.27	0.957389	9584.13	0.819481	9579.38	0.820314
										9583.66	0.816808	9306.61	0.956994	9584.55	0.819146	9579.8	0.820203
										9584.08	0.817807	9306.95	0.956645	9584.96	0.819162	9580.21	0.819825
										9584.49	0.817476	9307.29	0.955945	9585.38	0.819618	9580.62	0.820514
										9584.91	0.817038	9307.63	0.954646	9585.8	0.819326	9581.04	0.820137
										9585.33	0.817069	9307.97	0.954034	9586.21	0.819619	9581.45	0.820311
										9585.74	0.816492	9308.31	0.954631	9586.63	0.819004	9581.86	0.820089
										9586.16	0.816599	9308.66	0.954618	9587.05	0.819439	9582.28	0.819879
										9586.58	0.818205	9309	0.954867	9587.46	0.819085	9582.69	0.819952
										9586.99	0.816408	9309.34	0.954442	9587.88	0.818501	9583.1	0.819814
										9587.41	0.817589	9309.68	0.95435	9588.3	0.818781	9583.52	0.820036
										9587.82	0.817201	9310.02	0.953761	9588.71	0.818425	9583.93	0.820099
										9588.24	0.817109	9310.36	0.953793	9589.13	0.818383	9584.34	0.819834
										9588.66	0.816829	9310.7	0.953437	9589.55	0.818488	9584.76	0.819645
										9589.07	0.816367	9311.04	0.953319	9589.96	0.81856	9585.17	0.819559
										9589.49	0.815423	9311.38	0.952861	9590.38	0.818346	9585.58	0.819581
										9589.91	0.816259	9311.72	0.952638	9590.8	0.818284	9586	0.819187
										9590.32	0.816348	9312.06	0.95216	9591.21	0.819068	9586.41	0.819397
										9590.74	0.815844	9312.4	0.951548	9591.63	0.817821	9586.83	0.81908
										9591.15	0.816543	9312.74	0.951349	9592.05	0.818496	9587.24	0.81916
										9591.57	0.815705	9313.08	0.95107	9592.46	0.818238	9587.65	0.819211
										9591.99	0.816898	9313.42	0.950578	9592.88	0.818206	9588.07	0.818938
										9592.4	0.815269	9313.76	0.950276	9593.3	0.817579	9588.48	0.819113
										9592.82	0.815326	9314.1	0.949854	9593.71	0.818085	9588.89	0.818825
										9593.24	0.815761	9314.44	0.949921	9594.13	0.818106	9589.31	0.818611
										9593.65	0.816668	9314.78	0.949648	9594.55	0.817534	9589.72	0.819184
										9594.07	0.815484	9315.12	0.949098	9594.96	0.818062	9590.13	0.818612
										9594.48	0.815361	9315.46	0.948924	9595.38	0.81764	9590.55	0.818503
										9594.9	0.816207	9315.8	0.948679	9595.8	0.817465	9590.96	0.818184
										9595.32	0.815285	9316.14	0.948619	9596.21	0.817436	9591.37	0.818424
										9595.73	0.816545	9316.48	0.948236	9596.63	0.81719	9591.79	0.818024
										9596.15	0.814836	9316.82	0.948189	9597.05	0.817173	9592.2	0.818031
										9596.57	0.814832	9317.16	0.947633	9597.46	0.817286	9592.61	0.817891
										9596.98	0.815881	9317.5	0.947394	9597.88	0.816794	9593.03	0.817704
										9597.4	0.814092	9317.84	0.947196	9598.3	0.816686	9593.44	0.817663
										9597.81	0.814269	9318.18	0.946844	9598.71	0.816607	9593.86	0.817373
										9598.23	0.815599	9318.52	0.946406	9599.13	0.816976	9594.27	0.817381
										9598.65	0.815143	9318.86	0.946032	9599.55	0.817156	9594.68	0.817441
										9599.06	0.815793	9319.2	0.945212	9599.96	0.81636	9595.1	0.817129
										9599.48	0.814606	9319.54	0.943909	9600.38	0.816862	9595.51	0.817093
										9599.9	0.814341	9319.88	0.942814	9600.8	0.816838	9595.92	0.816848
										9600.31	0.815439	9320.22	0.941883	9601.21	0.816518	9596.34	0.816903
										9600.73	0.814695	9320.56	0.942075	9601.63	0.816663	9596.75	0.816639
										9601.14	0.813839	9320.91	0.943647	9602.05	0.816387	9597.16	0.816469
										9601.56	0.815545	9321.25	0.945336	9602.46	0.81639	9597.58	0.816177
										9601.98	0.814574	9321.59	0.945753	9602.88	0.816158	9597.99	0.816135
										9602.39	0.814501	9321.93	0.945721	9603.3	0.816511	9598.4	0.816118
										9602.81	0.814622	9322.27	0.945272	9603.71	0.816535	9598.82	0.815986
										9603.23	0.815072	9322.61	0.945014	9604.13	0.816426	9599.23	0.815584
										9603.64	0.813665	9322.95	0.945154	9604.55	0.816138	9599.65	0.815768
										9604.06	0.81399	9323.29	0.945182	9604.96	0.815694	9600.06	0.815561
										9604.47	0.8134	9323.63	0.945034	9605.38	0.815795	9600.47	0.815326
										9604.89	0.813611	9323.97	0.945051	9605.8	0.815537	9600.89	0.815311
[truncated: 1,501 more rows]

## Sheet: Fig. 2a
			Blank	Cu	Au0.02Cu0.98	Au0.05Cu0.95	Au0.1Cu0.9	Au0.5Cu0.5	Au
		600	0.074	0.03833	0.02347	0.03	0.0368	0.05784	0.07417
		599.5	0.07433	0.03867	0.02347	0.03	0.0368	0.05811	0.07514
		599	0.07467	0.039	0.02347	0.03025	0.0368	0.05893	0.07514
		598.5	0.07533	0.039	0.02347	0.03025	0.0374	0.05893	0.07611
		598	0.076	0.03933	0.0238	0.0305	0.0374	0.05975	0.07611
		597.5	0.07633	0.03967	0.02414	0.03075	0.038	0.06002	0.07708
		597	0.07733	0.04	0.02447	0.03125	0.038	0.06057	0.07805
		596.5	0.07833	0.04033	0.02447	0.03125	0.0384	0.06084	0.07902
		596	0.079	0.041	0.02447	0.0315	0.039	0.06166	0.07999
		595.5	0.07967	0.041	0.02481	0.03175	0.039	0.06221	0.08096
		595	0.08067	0.04133	0.02548	0.03225	0.0394	0.06275	0.08193
		594.5	0.08133	0.042	0.02548	0.0325	0.04	0.0633	0.0829
		594	0.08233	0.04233	0.02548	0.03275	0.04	0.06384	0.08387
		593.5	0.084	0.043	0.02648	0.03325	0.041	0.06439	0.08484
		593	0.08533	0.04333	0.02648	0.0335	0.041	0.06521	0.08629
		592.5	0.08633	0.044	0.02682	0.03425	0.042	0.06603	0.08775
		592	0.088	0.04467	0.02749	0.0345	0.0422	0.06712	0.08872
		591.5	0.08933	0.04533	0.02749	0.03525	0.0432	0.06766	0.09065
		591	0.09133	0.04633	0.0285	0.0355	0.0438	0.06848	0.09259
		590.5	0.09333	0.04667	0.0285	0.03625	0.0442	0.06957	0.09453
		590	0.09533	0.04767	0.0295	0.037	0.0452	0.07094	0.09647
		589.5	0.09733	0.04833	0.02984	0.0375	0.0462	0.07257	0.0989
		589	0.1	0.04933	0.03051	0.0385	0.0472	0.07394	0.10132
		588.5	0.103	0.05067	0.03151	0.0395	0.0482	0.07503	0.10423
		588	0.10533	0.052	0.03218	0.0405	0.0494	0.07667	0.10714
		587.5	0.109	0.05333	0.03319	0.0415	0.0504	0.07885	0.11005
		587	0.11267	0.05467	0.0342	0.0425	0.0518	0.08049	0.11392
		586.5	0.11667	0.05633	0.0352	0.0435	0.0534	0.0824	0.11829
		586	0.12067	0.05767	0.03621	0.04475	0.0548	0.08458	0.12217
		585.5	0.125	0.05967	0.03721	0.04625	0.0564	0.08731	0.12653
		585	0.13	0.06167	0.03922	0.048	0.0582	0.08976	0.13186
		584.5	0.13567	0.06367	0.04023	0.0495	0.0602	0.09249	0.13768
		584	0.14133	0.066	0.04191	0.05125	0.0622	0.09549	0.1435
		583.5	0.14767	0.06867	0.04358	0.05325	0.065	0.09904	0.1498
		583	0.15467	0.07133	0.04559	0.0555	0.0674	0.10259	0.15659
		582.5	0.16233	0.074	0.0476	0.058	0.07	0.10641	0.16434
		582	0.17	0.077	0.04962	0.06	0.0728	0.11022	0.1721
		581.5	0.178	0.08033	0.05196	0.0625	0.076	0.11486	0.17986
		581	0.187	0.08433	0.05431	0.0655	0.0792	0.11923	0.18907
		580.5	0.19633	0.08767	0.05699	0.0685	0.0828	0.12414	0.19828
		580	0.20633	0.09133	0.05934	0.07125	0.086	0.12878	0.20797
		579.5	0.21633	0.095	0.06202	0.07425	0.0898	0.13423	0.21767
		579	0.22667	0.09967	0.06504	0.07725	0.0934	0.13942	0.22833
		578.5	0.23867	0.104	0.06805	0.081	0.0976	0.14515	0.24045
		578	0.25	0.10833	0.07107	0.0845	0.1018	0.15115	0.25257
		577.5	0.262	0.113	0.07409	0.088	0.1058	0.15661	0.26324
		577	0.27333	0.11733	0.07711	0.0915	0.1104	0.16261	0.27487
		576.5	0.285	0.12233	0.08046	0.0955	0.1146	0.16861	0.28699
		576	0.29733	0.12667	0.08381	0.09875	0.119	0.17461	0.29911
		575.5	0.309	0.131	0.08683	0.1025	0.123	0.18034	0.31026
		575	0.32	0.13533	0.08985	0.106	0.127	0.18607	0.32093
		574.5	0.33133	0.14	0.09286	0.10925	0.1312	0.19153	0.33256
		574	0.34233	0.144	0.09588	0.113	0.1352	0.19726	0.34323
		573.5	0.35267	0.14833	0.09856	0.11575	0.139	0.20217	0.35389
		573	0.362	0.15167	0.10091	0.11875	0.1424	0.20708	0.36262
		572.5	0.37133	0.15533	0.10393	0.12175	0.146	0.21172	0.37232
		572	0.38033	0.159	0.10594	0.1245	0.1492	0.21608	0.38104
		571.5	0.388	0.162	0.10795	0.12675	0.1522	0.2199	0.38783
		571	0.395	0.16433	0.10963	0.129	0.1548	0.2229	0.39462
		570.5	0.40067	0.16667	0.11164	0.131	0.1568	0.22591	0.40043
		570	0.406	0.169	0.11264	0.132	0.1588	0.22891	0.40625
		569.5	0.41033	0.171	0.11465	0.134	0.1604	0.23136	0.41061
		569	0.414	0.17233	0.11532	0.135	0.162	0.233	0.41449
		568.5	0.417	0.17333	0.11566	0.136	0.163	0.23436	0.41692
		568	0.41933	0.17467	0.11667	0.13675	0.164	0.23573	0.41934
		567.5	0.421	0.17533	0.11734	0.137	0.1646	0.23682	0.42128
		567	0.42233	0.17567	0.11767	0.138	0.1652	0.23764	0.42273
		566.5	0.423	0.17633	0.11767	0.138	0.1656	0.23818	0.42322
		566	0.42367	0.17667	0.11767	0.138	0.1656	0.23846	0.4237
		565.5	0.424	0.17667	0.11767	0.138	0.1658	0.23846	0.42419
		565	0.42367	0.17667	0.11767	0.138	0.166	0.23846	0.42419
		564.5	0.42333	0.17667	0.11767	0.138	0.166	0.23873	0.42419
		564	0.423	0.17667	0.11767	0.138	0.166	0.239	0.42419
		563.5	0.423	0.17667	0.11767	0.138	0.1662	0.239	0.4237
		563	0.423	0.17667	0.11767	0.138	0.1662	0.23955	0.42419
		562.5	0.42333	0.177	0.11801	0.13825	0.1662	0.23982	0.42467
		562	0.42433	0.17767	0.11834	0.13875	0.1666	0.23982	0.42564
		561.5	0.42533	0.178	0.11868	0.139	0.1672	0.24091	0.42758
		561	0.42733	0.17867	0.11935	0.13975	0.168	0.24228	0.42952
		560.5	0.42967	0.17967	0.11968	0.14025	0.1688	0.24364	0.43146
		560	0.43267	0.18133	0.12069	0.14125	0.17	0.24528	0.43485
		559.5	0.437	0.18267	0.12169	0.14275	0.1716	0.24746	0.43922
		559	0.442	0.18467	0.12337	0.14425	0.1736	0.25019	0.44455
		558.5	0.44767	0.187	0.12438	0.146	0.1756	0.25346	0.45037
		558	0.45467	0.19	0.12639	0.148	0.1778	0.25701	0.45715
		557.5	0.46267	0.193	0.12873	0.15075	0.181	0.2611	0.46588
		557	0.472	0.19667	0.13142	0.15375	0.1844	0.26601	0.47509
		556.5	0.482	0.20033	0.13376	0.157	0.1882	0.27147	0.48527
		556	0.493	0.205	0.13678	0.16	0.1922	0.27693	0.49642
		555.5	0.50533	0.20967	0.14013	0.164	0.1966	0.2832	0.50902
		555	0.51933	0.215	0.14416	0.168	0.2016	0.29084	0.52357
		554.5	0.53333	0.22067	0.14784	0.17275	0.2068	0.29793	0.53811
		554	0.54833	0.22633	0.15187	0.17675	0.2122	0.30557	0.55266
		553.5	0.56367	0.23233	0.15622	0.182	0.2176	0.31349	0.5672
		553	0.58067	0.239	0.16025	0.187	0.2236	0.3214	0.58465
		552.5	0.598	0.24567	0.16494	0.192	0.23	0.33013	0.6021
		552	0.615	0.25167	0.1693	0.19675	0.236	0.33804	0.61859
		551.5	0.631	0.258	0.17366	0.2015	0.2416	0.34568	0.63458
		551	0.64633	0.26433	0.17835	0.20675	0.2474	0.35414	0.64961
		550.5	0.66233	0.27033	0.18237	0.21175	0.2532	0.36205	0.66561
		550	0.677	0.27567	0.18606	0.21625	0.2584	0.36887	0.68015
		549.5	0.69	0.281	0.18975	0.22025	0.2632	0.37542	0.69276
		549	0.702	0.286	0.1931	0.2235	0.2676	0.38142	0.70439
		548.5	0.71333	0.29033	0.19578	0.2275	0.2718	0.38742	0.71554
		548	0.72333	0.29433	0.1988	0.2305	0.2752	0.39206	0.72524
		547.5	0.73133	0.29733	0.20081	0.2325	0.2782	0.39588	0.733
		547	0.73767	0.3	0.20282	0.23475	0.2808	0.39943	0.73881
		546.5	0.74267	0.302	0.20383	0.23625	0.2828	0.40188	0.74366
		546	0.74633	0.30333	0.20484	0.2375	0.2844	0.40352	0.74657
		545.5	0.74767	0.304	0.20551	0.238	0.2848	0.40434	0.74851
		545	0.74767	0.304	0.20551	0.238	0.2848	0.40434	0.74802
		544.5	0.74567	0.30367	0.20484	0.23775	0.2846	0.40352	0.74657
		544	0.74267	0.30267	0.2045	0.23675	0.2836	0.40243	0.74318
		543.5	0.73867	0.30133	0.20316	0.23575	0.2824	0.40025	0.73881
		543	0.73367	0.29967	0.20182	0.23425	0.2806	0.39752	0.73397
		542.5	0.72767	0.29767	0.20081	0.2325	0.2786	0.39506	0.72815
		542	0.72067	0.29467	0.1988	0.2305	0.2762	0.39206	0.72136
		541.5	0.713	0.292	0.19679	0.2285	0.2738	0.38851	0.7136
		541	0.706	0.28933	0.19478	0.22625	0.2714	0.38524	0.70682
		540.5	0.69833	0.28633	0.19277	0.22375	0.2686	0.38142	0.69906
		540	0.69	0.28367	0.19042	0.2215	0.2658	0.37787	0.6913
		539.5	0.682	0.28067	0.18874	0.21925	0.2632	0.37405	0.68355
		539	0.675	0.27867	0.18673	0.217	0.261	0.37105	0.67628
		538.5	0.66833	0.276	0.18506	0.21525	0.2582	0.36751	0.66997
		538	0.662	0.27333	0.18338	0.21325	0.256	0.36505	0.66367
		537.5	0.65667	0.27133	0.1817	0.2115	0.2542	0.3626	0.65882
		537	0.652	0.27	0.1807	0.21025	0.2526	0.36069	0.65495
		536.5	0.64867	0.26867	0.17969	0.20925	0.2514	0.35959	0.65107
		536	0.64633	0.26833	0.17936	0.20875	0.2506	0.3585	0.64913
		535.5	0.64533	0.26767	0.17902	0.20825	0.2504	0.3585	0.64816
		535	0.64567	0.26833	0.17936	0.20825	0.2506	0.35878	0.64864
		534.5	0.64733	0.26867	0.17969	0.209	0.2514	0.36014	0.65058
		534	0.65033	0.27033	0.1807	0.21	0.2524	0.36178	0.65349
		533.5	0.65433	0.272	0.1817	0.21125	0.2542	0.36451	0.65785
		533	0.66033	0.274	0.18338	0.21325	0.256	0.36778	0.66367
		532.5	0.667	0.277	0.18506	0.21525	0.2586	0.37078	0.67046
		532	0.67467	0.28	0.18707	0.2175	0.2612	0.37515	0.67773
		531.5	0.68333	0.28333	0.18975	0.2205	0.2646	0.37951	0.68694
		531	0.693	0.28733	0.1921	0.22325	0.268	0.3847	0.69567
		530.5	0.703	0.29067	0.19478	0.22575	0.2712	0.38933	0.70536
		530	0.712	0.29467	0.19746	0.229	0.2748	0.39397	0.71457
		529.5	0.722	0.29867	0.19981	0.23225	0.279	0.39943	0.72427
		529	0.732	0.30267	0.20282	0.23525	0.2824	0.40434	0.73397
		528.5	0.74133	0.30633	0.20517	0.23825	0.2858	0.4087	0.74269
		528	0.75	0.30933	0.20752	0.2405	0.2888	0.41334	0.75045
		527.5	0.757	0.31267	0.20953	0.24325	0.292	0.41716	0.7582
		527	0.764	0.31533	0.21154	0.2455	0.2944	0.42044	0.76499
		526.5	0.76933	0.31733	0.21255	0.24675	0.2962	0.42344	0.76984
		526	0.773	0.31933	0.21355	0.248	0.2978	0.4248	0.77275
		525.5	0.77467	0.31967	0.21456	0.2485	0.2986	0.42589	0.7742
		525	0.775	0.32033	0.21456	0.2485	0.2988	0.42589	0.7742
		524.5	0.77333	0.31933	0.21456	0.2485	0.2984	0.42589	0.77226
		524	0.77033	0.31833	0.21355	0.2475	0.2976	0.42426	0.76935
		523.5	0.76533	0.317	0.21255	0.24625	0.2958	0.42207	0.76402
		523	0.759	0.31467	0.21053	0.24425	0.2936	0.41907	0.75772
		522.5	0.751	0.312	0.20852	0.24225	0.2912	0.41525	0.74899
		522	0.74267	0.309	0.20651	0.23925	0.288	0.41143	0.74027
		521.5	0.73267	0.305	0.20383	0.23675	0.285	0.40652	0.73057
		521	0.72167	0.30067	0.20081	0.23325	0.281	0.40134	0.71942
		520.5	0.71	0.29667	0.1978	0.23	0.2768	0.39588	0.7073
		520	0.698	0.29233	0.19511	0.22675	0.2732	0.39042	0.69567
		519.5	0.686	0.28833	0.19176	0.223	0.269	0.38442	0.68403
		519	0.67367	0.28367	0.18841	0.21925	0.2644	0.37869	0.67143
		518.5	0.66033	0.27833	0.18472	0.21525	0.2598	0.37269	0.65834
		518	0.64767	0.274	0.1817	0.21175	0.2556	0.36696	0.64573
		517.5	0.63667	0.26967	0.17869	0.20825	0.2516	0.3615	0.63507
		517	0.62567	0.266	0.176	0.20525	0.2476	0.35659	0.6244
		516.5	0.615	0.262	0.17299	0.202	0.244	0.35141	0.61374
		516	0.605	0.25833	0.17031	0.199	0.2408	0.34704	0.60404
		515.5	0.59633	0.25533	0.16829	0.19675	0.2374	0.34322	0.59532
		515	0.58933	0.25267	0.16662	0.19475	0.2352	0.33995	0.58853
		514.5	0.583	0.25033	0.16461	0.19275	0.233	0.33695	0.58174
		514	0.57733	0.24833	0.16326	0.19075	0.2312	0.33477	0.57641
		513.5	0.57333	0.247	0.16226	0.18975	0.2296	0.3334	0.57253
		513	0.57033	0.24633	0.16159	0.18875	0.2286	0.33231	0.56962
		512.5	0.56833	0.24533	0.16125	0.1885	0.228	0.33149	0.56768
		512	0.56733	0.24533	0.16125	0.18825	0.2278	0.33149	0.5672
		511.5	0.56767	0.24533	0.16125	0.18825	0.228	0.33177	0.5672
		511	0.56833	0.246	0.16125	0.1885	0.228	0.33231	0.56768
		510.5	0.57	0.24633	0.16159	0.18875	0.229	0.3334	0.56914
		510	0.572	0.24733	0.16226	0.18975	0.2296	0.33477	0.57059
		509.5	0.574	0.24833	0.16326	0.19025	0.2306	0.33613	0.57302
		509	0.576	0.24933	0.16326	0.19075	0.2312	0.33722	0.57496
		508.5	0.578	0.25033	0.16427	0.19175	0.2322	0.33831	0.57593
		508	0.57933	0.251	0.16427	0.192	0.2328	0.33913	0.57786
		507.5	0.58033	0.25167	0.16461	0.19275	0.2332	0.33968	0.57883
		507	0.581	0.25167	0.16528	0.19275	0.2334	0.3405	0.57883
		506.5	0.58033	0.25167	0.16494	0.19275	0.2332	0.34022	0.57786
		506	0.57867	0.25133	0.16461	0.19225	0.233	0.3394	0.57593
		505.5	0.576	0.25033	0.16394	0.1915	0.2322	0.33859	0.57302
		505	0.57233	0.24933	0.16293	0.1905	0.2312	0.33668	0.56914
		504.5	0.56767	0.24733	0.16192	0.18925	0.2296	0.33449	0.56429
		504	0.56167	0.24533	0.16025	0.1875	0.2274	0.33149	0.55847
		503.5	0.55433	0.243	0.15824	0.1855	0.2248	0.32849	0.55072
		503	0.546	0.24	0.15589	0.183	0.2222	0.3244	0.54248
		502.5	0.53733	0.237	0.15388	0.1805	0.2194	0.32058	0.53326
		502	0.52767	0.23333	0.15153	0.1775	0.2158	0.31594	0.52405
		501.5	0.517	0.22967	0.14885	0.1745	0.2122	0.31076	0.51339
		501	0.506	0.22567	0.14617	0.17125	0.2084	0.30557	0.50224
		500.5	0.49533	0.22133	0.14315	0.168	0.2046	0.30066	0.49157
		500	0.48433	0.21733	0.14013	0.16475	0.2008	0.29602	0.48091
		499.5	0.47267	0.21333	0.13712	0.1615	0.197	0.29029	0.46927
		499	0.461	0.209	0.13443	0.15775	0.1928	0.28511	0.45764
		498.5	0.44967	0.205	0.13142	0.1545	0.189	0.27965	0.44649
		498	0.43933	0.20133	0.12873	0.1515	0.1854	0.27502	0.43582
		497.5	0.429	0.19767	0.12605	0.1485	0.182	0.27065	0.42613
		497	0.419	0.19367	0.12304	0.1455	0.1782	0.26574	0.41643
		496.5	0.41	0.19033	0.12102	0.143	0.1754	0.26165	0.4077
		496	0.402	0.18733	0.11868	0.14025	0.1724	0.25783	0.39995
		495.5	0.39433	0.18467	0.11667	0.138	0.1696	0.25455	0.39219
		495	0.38733	0.18233	0.11532	0.136	0.1674	0.25155	0.3854
		494.5	0.381	0.18	0.11331	0.13425	0.1652	0.24855	0.37959
		494	0.376	0.17833	0.11231	0.133	0.1636	0.24664	0.37425
		493.5	0.37133	0.177	0.1113	0.13175	0.162	0.24473	0.36989
		493	0.36767	0.17533	0.1103	0.1305	0.1606	0.24337	0.36601
		492.5	0.36433	0.17433	0.10929	0.1295	0.1596	0.24173	0.36262
		492	0.36133	0.17333	0.10862	0.12875	0.1588	0.24064	0.3602
		491.5	0.35933	0.17267	0.10761	0.128	0.1578	0.23955	0.35777
		491	0.35733	0.17233	0.10761	0.12775	0.157	0.23927	0.35583
		490.5	0.35533	0.17167	0.10661	0.12675	0.1568	0.23846	0.35389
		490	0.35333	0.17133	0.10661	0.12675	0.156	0.23791	0.35195
		489.5	0.35167	0.17067	0.10627	0.126	0.1556	0.23737	0.35002
		489	0.34933	0.17	0.1056	0.12575	0.155	0.23627	0.34759
		488.5	0.34733	0.169	0.1046	0.12475	0.154	0.23546	0.34565
		488	0.34433	0.16833	0.10426	0.12375	0.1532	0.23436	0.34274
		487.5	0.34067	0.167	0.10359	0.12275	0.1522	0.233	0.33935
		487	0.33733	0.166	0.10259	0.12175	0.1508	0.23109	0.33547
		486.5	0.33267	0.16433	0.10158	0.12075	0.1494	0.22918	0.33062
		486	0.32733	0.163	0.10024	0.119	0.1478	0.227	0.32529
		485.5	0.32233	0.161	0.0989	0.11775	0.1462	0.22427	0.32044
		485	0.31633	0.15867	0.09722	0.11575	0.1442	0.22209	0.31414
		484.5	0.31	0.15633	0.09521	0.114	0.142	0.21909	0.30784
		484	0.30267	0.15367	0.09387	0.112	0.1394	0.21581	0.30057
		483.5	0.29567	0.15167	0.09186	0.11	0.1368	0.21254	0.29378
		483	0.288	0.14867	0.08985	0.10775	0.1344	0.20926	0.28651
		482.5	0.28067	0.14633	0.08783	0.10575	0.132	0.20572	0.27875
		482	0.27267	0.14333	0.08616	0.1035	0.1292	0.20244	0.27051
		481.5	0.26467	0.14033	0.08415	0.10075	0.1266	0.1989	0.26275
		481	0.257	0.138	0.08214	0.09875	0.124	0.19562	0.25597
		480.5	0.25	0.135	0.08046	0.09675	0.1218	0.19235	0.24918
		480	0.243	0.133	0.07878	0.09475	0.1194	0.18907	0.24142
		479.5	0.236	0.13033	0.07677	0.09275	0.117	0.18607	0.23464
		479	0.22967	0.128	0.07476	0.09075	0.1148	0.18334	0.22882
		478.5	0.22367	0.12567	0.07375	0.089	0.1128	0.18116	0.223
		478	0.21833	0.124	0.07208	0.0875	0.1108	0.17816	0.21718
		477.5	0.213	0.12233	0.07074	0.08575	0.109	0.17598	0.21234
		477	0.20833	0.12067	0.06973	0.0845	0.1076	0.17434	0.20749
		476.5	0.204	0.11933	0.06873	0.0835	0.1062	0.17243	0.20361
		476	0.2	0.11833	0.06738	0.08225	0.1048	0.17052	0.19973
		475.5	0.19633	0.11633	0.06671	0.08125	0.1034	0.16916	0.19585
		475	0.19333	0.11567	0.06604	0.0805	0.1024	0.16807	0.19294
		474.5	0.19033	0.11533	0.06504	0.0795	0.1018	0.16697	0.19052
		474	0.188	0.11433	0.06403	0.079	0.101	0.16616	0.18761
		473.5	0.18533	0.11333	0.06403	0.07825	0.1	0.16506	0.1847
		473	0.18267	0.11233	0.06303	0.0775	0.0992	0.16397	0.18276
		472.5	0.18033	0.112	0.06269	0.07675	0.0984	0.16315	0.18034
		472	0.178	0.111	0.06202	0.07625	0.098	0.16234	0.17792
		471.5	0.17533	0.11033	0.06169	0.0755	0.0972	0.16179	0.17549
		471	0.173	0.11	0.06068	0.075	0.0962	0.1607	0.17258
		470.5	0.17033	0.109	0.06001	0.074	0.0956	0.15961	0.17016
		470	0.16733	0.108	0.05967	0.0735	0.0946	0.15852	0.16725
		469.5	0.16433	0.107	0.05867	0.0725	0.0936	0.15715	0.16434
		469	0.16067	0.106	0.058	0.0715	0.0924	0.15606	0.16046
		468.5	0.15733	0.105	0.05733	0.07075	0.0914	0.1547	0.15756
		468	0.15333	0.10367	0.05632	0.06975	0.0904	0.15279	0.15368
		467.5	0.14967	0.10267	0.05532	0.0685	0.0888	0.15115	0.1498
		467	0.14533	0.10067	0.05397	0.067	0.0876	0.14979	0.14592
		466.5	0.14133	0.09967	0.05297	0.066	0.0864	0.1476	0.14204
		466	0.13733	0.09867	0.05196	0.065	0.0848	0.14624	0.13768
		465.5	0.13333	0.09667	0.05096	0.064	0.0834	0.1446	0.13332
		465	0.129	0.09533	0.04995	0.0625	0.082	0.14242	0.12944
		464.5	0.12433	0.09433	0.04895	0.06125	0.0808	0.14078	0.12411
		464	0.12033	0.09267	0.04794	0.06	0.0794	0.13942	0.11974
		463.5	0.11667	0.09133	0.04693	0.059	0.0782	0.13778	0.11683
		463	0.113	0.09033	0.04593	0.058	0.0768	0.13669	0.11392
		462.5	0.10933	0.08933	0.04526	0.057	0.0758	0.13451	0.11005
		462	0.10633	0.08833	0.04425	0.05625	0.0748	0.13342	0.10665
		461.5	0.10333	0.08733	0.04392	0.0555	0.074	0.1326	0.10374
		461	0.10033	0.08633	0.04291	0.05475	0.0732	0.13151	0.10132
		460.5	0.09767	0.08533	0.04224	0.05375	0.0722	0.13041	0.09841
		460	0.09533	0.085	0.04191	0.053	0.0714	0.12932	0.09599
		459.5	0.093	0.084	0.04124	0.05275	0.0708	0.12905	0.09356
		459	0.091	0.08367	0.0409	0.05175	0.07	0.12796	0.09162
		458.5	0.089	0.083	0.04023	0.05175	0.0692	0.12769	0.08969
		458	0.087	0.08267	0.03989	0.05075	0.069	0.12687	0.08823
		457.5	0.08533	0.082	0.03922	0.05075	0.0682	0.12659	0.08629
		457	0.084	0.082	0.03922	0.05	0.068	0.12578	0.08484
		456.5	0.082	0.081	0.03855	0.04975	0.0678	0.1255	0.0829
		456	0.08033	0.081	0.03822	0.0495	0.0672	0.12496	0.08144
		455.5	0.079	0.08067	0.03822	0.04875	0.0668	0.12414	0.07999
		455	0.077	0.08	0.03755	0.04875	0.0662	0.12387	0.07805
		454.5	0.07567	0.07967	0.03721	0.048	0.0658	0.12332	0.0766
		454	0.074	0.07933	0.03688	0.04775	0.0654	0.12305	0.07466
		453.5	0.072	0.079	0.03621	0.04725	0.065	0.1225	0.0732
		453	0.07	0.07833	0.03587	0.04675	0.0642	0.12196	0.07126
		452.5	0.068	0.07767	0.0352	0.046	0.0634	0.12114	0.06932
		452	0.066	0.07733	0.0352	0.04575	0.0632	0.12059	0.06739
		451.5	0.064	0.07667	0.03453	0.045	0.0624	0.12005	0.06545
		451	0.062	0.07633	0.0342	0.04475	0.062	0.11896	0.06351
		450.5	0.06	0.07567	0.03386	0.044	0.0614	0.11868	0.06157
		450	0.058	0.07533	0.03319	0.04375	0.0608	0.11786	0.05963
		449.5	0.056	0.07467	0.03285	0.043	0.0602	0.11732	0.05769
		449	0.05433	0.07433	0.03218	0.04275	0.0598	0.1165	0.05575
		448.5	0.05267	0.07367	0.03185	0.042	0.0592	0.11623	0.0543
		448	0.051	0.07333	0.03151	0.04175	0.0588	0.11541	0.05236
		447.5	0.049	0.07267	0.03084	0.04125	0.0582	0.11514	0.05042
		447	0.047	0.07233	0.03084	0.04075	0.0574	0.11432	0.04848
		446.5	0.046	0.07167	0.03051	0.04025	0.057	0.11404	0.04751
		446	0.044	0.07133	0.02984	0.03975	0.0566	0.1135	0.04557
		445.5	0.043	0.07133	0.02984	0.03975	0.0564	0.1135	0.0446
		445	0.042	0.071	0.0295	0.0395	0.056	0.11295	0.04363
		444.5	0.04067	0.07067	0.02917	0.039	0.0558	0.11268	0.04218
		444	0.03933	0.07033	0.02883	0.039	0.0554	0.11268	0.04121
		443.5	0.03833	0.07033	0.02883	0.03875	0.0552	0.11241	0.04024
		443	0.03767	0.07033	0.0285	0.0385	0.055	0.11213	0.03878
		442.5	0.03667	0.07033	0.02816	0.03825	0.0548	0.11159	0.0383
		442	0.03567	0.07	0.02816	0.03775	0.0546	0.11159	0.03781
		441.5	0.035	0.06933	0.02783	0.03775	0.0546	0.11159	0.03684
		441	0.034	0.06933	0.02783	0.0375	0.054	0.11159	0.03587
		440.5	0.033	0.06933	0.02749	0.0375	0.0538	0.11159	0.0349
		440	0.03233	0.06933	0.02749	0.03725	0.0538	0.11159	0.03393
		439.5	0.03133	0.06933	0.02715	0.03725	0.0538	0.11104	0.03345
		439	0.03067	0.06933	0.02715	0.03675	0.0534	0.11104	0.03297
		438.5	0.03	0.06933	0.02715	0.0365	0.0532	0.11104	0.032
		438	0.029	0.06933	0.02682	0.0365	0.053	0.11104	0.03103
		437.5	0.02833	0.06867	0.02648	0.0365	0.0528	0.1105	0.03006
		437	0.02733	0.06833	0.02615	0.03625	0.0528	0.1105	0.02909
		436.5	0.02633	0.06833	0.02615	0.036	0.0526	0.1105	0.02812
		436	0.02533	0.06833	0.02615	0.0355	0.052	0.11022	0.02715
		435.5	0.02433	0.06833	0.02615	0.0355	0.052	0.11022	0.02715
		435	0.02367	0.068	0.02581	0.03525	0.0518	0.11022	0.02618
		434.5	0.023	0.06767	0.02581	0.035	0.0514	0.11022	0.02521
		434	0.02233	0.06733	0.02514	0.035	0.0512	0.10995	0.02424
		433.5	0.02133	0.06733	0.02514	0.035	0.0512	0.10995	0.02327
		433	0.021	0.06767	0.02514	0.035	0.0514	0.10968	0.02278
		432.5	0.02033	0.06767	0.02514	0.03475	0.0514	0.10941	0.0223
		432	0.01933	0.06767	0.02481	0.0345	0.0512	0.10941	0.02133
		431.5	0.01933	0.06733	0.02481	0.0345	0.0508	0.10995	0.02133
		431	0.01833	0.06733	0.02481	0.0345	0.0508	0.10995	0.02036
		430.5	0.018	0.06733	0.02481	0.03425	0.0508	0.10968	0.02036
		430	0.01733	0.06733	0.02447	0.03425	0.0508	0.10968	0.01939
		429.5	0.01733	0.06733	0.02414	0.03425	0.0506	0.10968	0.01939
		429	0.01667	0.06733	0.02414	0.03425	0.0506	0.10995	0.01842
		428.5	0.01633	0.06733	0.02414	0.03375	0.0506	0.10995	0.01842
		428	0.016	0.06733	0.02414	0.0335	0.0504	0.11022	0.01745
		427.5	0.01533	0.06733	0.02414	0.0335	0.0504	0.11022	0.01745
		427	0.01533	0.06733	0.02414	0.03375	0.0504	0.11022	0.01745
		426.5	0.015	0.06733	0.02414	0.0335	0.0506	0.11022	0.01697
		426	0.01433	0.06733	0.02414	0.0335	0.0506	0.11022	0.01648
		425.5	0.01433	0.06767	0.02414	0.0335	0.0506	0.11022	0.01648
		425	0.014	0.06767	0.02414	0.0335	0.0506	0.1105	0.016
		424.5	0.01367	0.06767	0.02414	0.0335	0.0506	0.11077	0.01551
		424	0.01333	0.06767	0.02414	0.0335	0.0504	0.11077	0.01551
		423.5	0.01333	0.06767	0.02414	0.0335	0.0502	0.11077	0.01551
		423	0.013	0.06767	0.02414	0.0335	0.0502	0.11077	0.01454
		422.5	0.01233	0.06767	0.0238	0.0335	0.0504	0.11104	0.01454
		422	0.01233	0.068	0.0238	0.0335	0.0504	0.11159	0.01454
		421.5	0.01233	0.068	0.0238	0.0335	0.0506	0.11159	0.01454
		421	0.012	0.068	0.02347	0.0335	0.0504	0.11159	0.01454
		420.5	0.012	0.068	0.02347	0.0335	0.0504	0.11159	0.01406
		420	0.01133	0.068	0.0238	0.0335	0.0504	0.11186	0.01357
		419.5	0.01133	0.068	0.02414	0.0335	0.0506	0.11213	0.01357
		419	0.01133	0.068	0.02414	0.0335	0.0506	0.11213	0.01357
		418.5	0.01133	0.068	0.02414	0.0335	0.0506	0.11268	0.01357
		418	0.01133	0.06833	0.02414	0.0335	0.0506	0.11295	0.01357
		417.5	0.01133	0.06867	0.02414	0.0335	0.0506	0.11295	0.01357
		417	0.01133	0.06867	0.02414	0.0335	0.0506	0.11295	0.01357
		416.5	0.01133	0.06867	0.02414	0.0335	0.0506	0.11323	0.01357
		416	0.012	0.069	0.02414	0.034	0.0508	0.1135	0.01357
		415.5	0.012	0.069	0.02414	0.03425	0.0512	0.11377	0.01357
		415	0.01233	0.069	0.02414	0.034	0.0514	0.11432	0.01406
		414.5	0.01233	0.069	0.02414	0.03425	0.0516	0.11459	0.01454
		414	0.01233	0.06967	0.02414	0.03425	0.0516	0.11459	0.01454
		413.5	0.01267	0.07	0.02414	0.0345	0.0516	0.11514	0.01454
		413	0.013	0.07	0.02414	0.0345	0.0518	0.11568	0.01503
		412.5	0.01333	0.07	0.02514	0.0345	0.052	0.11568	0.01551
		412	0.01367	0.07067	0.02514	0.0345	0.0524	0.11623	0.01551
		411.5	0.01433	0.07067	0.02514	0.03525	0.0526	0.11677	0.016
		411	0.01433	0.07067	0.02514	0.03525	0.0526	0.11732	0.01648
		410.5	0.015	0.071	0.02514	0.0355	0.053	0.11759	0.01745
		410	0.01533	0.07167	0.02514	0.0355	0.053	0.11814	0.01745
		409.5	0.01633	0.07167	0.02548	0.0355	0.0534	0.11841	0.01842
		409	0.017	0.07233	0.02615	0.036	0.054	0.11923	0.01842
		408.5	0.01733	0.07267	0.02615	0.0365	0.0544	0.11977	0.01939
		408	0.01833	0.07267	0.02615	0.0365	0.0544	0.12005	0.02036
		407.5	0.01867	0.073	0.02648	0.0365	0.0548	0.12059	0.02036
		407	0.01933	0.07367	0.02648	0.037	0.055	0.12114	0.02133
		406.5	0.02033	0.07367	0.02682	0.0375	0.0554	0.12196	0.0223
		406	0.02133	0.07433	0.02715	0.0375	0.0558	0.1225	0.02327
		405.5	0.02233	0.07467	0.02715	0.0375	0.056	0.12278	0.02424
		405	0.02333	0.07533	0.02749	0.03825	0.0566	0.12359	0.02521
		404.5	0.02433	0.07567	0.02816	0.0385	0.057	0.12441	0.02618
		404	0.02533	0.07633	0.02816	0.039	0.0576	0.12496	0.02715
		403.5	0.02633	0.07667	0.0285	0.0395	0.058	0.12578	0.02812
		403	0.02733	0.07667	0.02883	0.0395	0.0584	0.12687	0.02909
		402.5	0.029	0.07767	0.02917	0.04	0.0588	0.12714	0.03103
		402	0.03033	0.078	0.02984	0.0405	0.0594	0.12823	0.032
		401.5	0.03167	0.07867	0.03017	0.04075	0.0602	0.12905	0.03393
		401	0.033	0.079	0.03017	0.0415	0.0604	0.1296	0.0349
		400.5	0.03433	0.08	0.03084	0.04175	0.0612	0.13014	0.03587
		400	0.03533	0.08	0.03118	0.04225	0.0614	0.13123	0.03781
		--
		--
		--
		--
		--
		--
		--
		--
		--
		--
		--
		--
		--
		--
		--
		--
		--
		--
		--
		--
		--
		--
		--
		--
		--
		--
		--
		--
		--
		--
		--
		--
		--
		--
		--
		--
		--
		--
		--
		--
		--
		--
		--
		--
		--
		--
		--
		--
		--
		--
		--
		--
		--
		--
		--
		--
		--
		--
		--
		--
		--
		--
		--
		--
		--
		--
		--
		--
		--
		--
		--
		--
		--
		--
		--
		--
		--
		--
		--
		--
		--
		--
		--
		--
		--
		--
		--
		--
		--
		--
		--
		--
		--
		--
		--
		--
		--
		--
		--
		--
		--
		--
		--
		--
		--
		--
		--
		--
		--
		--
		--
		--
		--
		--
		--
		--
		--
		--
		--
		--
		--
		--
		--
		--
		--
		--
		--
		--
		--
		--
		--
		--
		--
		--
		--
		--
		--
		--
		--

## Sheet: Fig. 2b
		Blank	Cu	Au0.02Cu0.98	Au0.05Cu0.95	Au0.1Cu0.9	Au0.5Cu0.5	Au
		0.701	0.272	0.181033	0.219	0.246	0.302299	0.70197
		0.704	0.299	0.194108	0.21	0.244	0.352501	0.698091
		0.698	0.275	0.198131	0.227	0.251	0.359049	0.699061

## Sheet: Fig. 2c
			Absorbance at 525 nm
		Day	Blank			Au0.02Cu0.98_N2(g)
			Duplicate 1	Duplicate 2	Duplicate 3	Duplicate 1	Duplicate 2	Duplicate 3
		0	0.63	0.627	0.627	0.556	0.599	0.592
		1	0.548	0.551	0.539	0.537	0.518	0.568
		3	0.549	0.545	0.532	0.516	0.517	0.537
		5	0.556	0.556	0.566	0.571	0.564	0.589
		7	0.529	0.491	0.568	0.523	0.473	0.535

## Sheet: Fig. 2d
			Concentration of H2O2 (uM)
			Blank	Cu	Au0.02Cu0.98	Au0.05Cu0.95	Au0.1Cu0.9	Au0.5Cu0.5	Au
		Duplicate 1	8.45	83.1	123	79.9	56.5	28	8.53
		Duplicate 2	8.45	86.4	120	79.1	51.7	27	8.68
		Duplicate 3	8.15	85.1	123	81.9	63.5	28.2	9.48

## Sheet: Fig. 2e
			Absorbance at 525 nm
			Blank			10 ppm			30 ppm
			Duplicate 1	Duplicate 2	Duplicate 3	Duplicate 1	Duplicate 2	Duplicate 3	Duplicate 1	Duplicate 2	Duplicate 3
		0 min	0.662	0.666	0.659	0.602	0.602	0.597	0.521	0.541	0.52
		1 min	0.661	0.66	0.661	0.606	0.587	0.586	0.431	0.428	0.425
		5 min	0.667	0.667	0.665	0.58	0.568	0.561	0.362	0.373	0.367
		10 min	0.668	0.661	0.658	0.568	0.551	0.575	0.368	0.35	0.373
		1 hour	0.667	0.667	0.664	0.506	0.53	0.512	0.337	0.326	0.328
		5 hours	0.661	0.652	0.664	0.458	0.449	0.486	0.278	0.281	0.274
		10 hours	0.638	0.63	0.637	0.433	0.438	0.423	0.171	0.195	0.14
		1 day	0.629	0.627	0.632	0.29	0.267	0.299	0.112	0.066	0.043
		2 days	0.626	0.628	0.625	0.052	0.067	0.059	0	0	0
		3 days	0.605	0.601	0.602	0	0	0	0	0	0

## Sheet: Fig. 2f
			PL Intensity at 425 nm
			PBS pH 7.4			PBS pH 6.6			PBS pH 5.5
			Duplicate 1	Duplicate 2	Duplicate 3	Duplicate 1	Duplicate 2	Duplicate 3	Duplicate 1	Duplicate 2	Duplicate 3
		Blank	6160	6040	6080	6360	6460	6300	6300	5980	6010
		Cu	26220	27949.4	29227.3	38270	39923.3	35732.5	57660	55111.4	57898.8
		Au0.02Cu0.98	41480	46275.7	36877.7	58640	60505.1	61553.2	82660	84992.6	83304.5
		Au0.05Cu0.95	37020	37780	37200	50650	51530	49890	67250	67820	68970
		Au0.1Cu0.9	26680	27648.8	26800.1	38660	39345.4	39692.2	53940	55898.7	54182.8
		Au0.5Cu0.5	14450	14974.7	14515.1	21810	22196.7	22392.3	37630	38996.4	37799.4
		Au	7010	6970	7810	6370	6290	6190	6270	6680	6090

[truncated: 19 more sheets: Fig. 2g, Fig. 2h, Fig. 3b, Fig. 3d, Fig. 3e, Fig. 5a, Fig. 5c, Fig. 6b, Fig. 6c, Fig. 6d, Fig. 6f, Fig. 7b, Fig. 7c, Fig. 7d, Supplementary Fig. 9, Supplementary Fig. 10, Supplementary Fig. 19, Supplementary Fig. 20, Supplementary Fig. 21]
